# Supplementary material for: Livestock management, beaver, and climate influences on riparian vegetation in a semi-arid landscape
Source: PLoS One. 2018 Dec 11;13(12):e0208928. doi: 10.1371/journal.pone.0208928 (PMC6289506; doi:10.1371/journal.pone.0208928)
Supplement: S1 Dataset — (XLSX) [file pone.0208928.s001.xlsx]

## Sheet: Data
pasture	site	Pasture_stream	year	NDVI	NDVI_valid_flag	eddi	ppt	graze	fire	beaver_not_avail	beaver_cnt	beaver_dens	slope	min_elev	max_elev	cont_area	mean_flow	peak_flow
15-MILE	WWH - Whitehorse	15-MILE_Doolittle Cr 1	1985	0.339345	1	0.173339	385	Conventional	Unburned	TRUE	#DIV/0!	#DIV/0!	3.36649	1896.14	2003.58	15	#DIV/0!	#DIV/0!
15-MILE	WWH - Whitehorse	15-MILE_Doolittle Cr 2	1985	0.354553	1	0.173339	385	Conventional	Unburned	TRUE	#DIV/0!	#DIV/0!	3.23882	1880.16	1896.38	16	#DIV/0!	#DIV/0!
15-MILE	WWH - Whitehorse	15-MILE_Fifteenmile Cr	1985	0.274881	1	0.173339	385	Conventional	Unburned	TRUE	#DIV/0!	#DIV/0!	2.45916	1562.13	1972.32	63	#DIV/0!	#DIV/0!
BEAVERDAM STEX	WWH - Willow	BEAVERDAM STEX_Willow	1985	0.352018	1	0.10367	305	Conventional	Unburned	TRUE	#DIV/0!	#DIV/0!	1.41271	1499.37	1506.08	60	#DIV/0!	#DIV/0!
Adobe Cr. pasture	Susie	BlueB_Adobe	1985	0.266467	1	0.0345017	256	Conventional	Unburned	TRUE	#DIV/0!	#DIV/0!	3.82154	1768.25	1841.4	27	#DIV/0!	#DIV/0!
Stinson riparian	Susie	BlueB_BlueB	1985	0.207577	1	0.0345017	256	Conventional	Unburned	TRUE	#DIV/0!	#DIV/0!	1.10258	1742.86	1803.61	47	#DIV/0!	#DIV/0!
Stinson riparian	Susie	BlueB_Susie	1985	0.222059	1	0.0345017	256	Conventional	Unburned	TRUE	#DIV/0!	#DIV/0!	0.600038	1719.59	1765.9	141	#DIV/0!	#DIV/0!
Bull Camp Mntn	SFC - Hubbard Vine	Bull Camp Mntn_Bull Camp Cr	1985	0.312059	1	-0.10367	289	Conventional	Unburned	TRUE	#DIV/0!	#DIV/0!	5.46839	1986.15	2341.92	18	#DIV/0!	#DIV/0!
Bull Camp Mntn	SFC - Hubbard Vine	Bull Camp Mntn_Cold Springs Cr	1985	0.341896	1	-0.10367	289	Conventional	Unburned	TRUE	#DIV/0!	#DIV/0!	4.28229	2022.87	2085.2	6	#DIV/0!	#DIV/0!
CAMPGROUND STEX (KOA)	WWH - Willow	CAMPGROUND STEX (KOA)_Willow	1985	0.308553	1	0.10367	305	Conventional	Unburned	TRUE	#DIV/0!	#DIV/0!	2.11315	1472.97	1492.57	62	#DIV/0!	#DIV/0!
Susie Hadley Carlin Riparian pasture	Susie	CarlinField_Susie	1985	0.1821	1	0.0345017	256	Conventional	Unburned	TRUE	#DIV/0!	#DIV/0!	0.443232	1519.01	1572.97	389	#DIV/0!	#DIV/0!
Susie Hadley Carlin Riparian pasture	Susie	CarlinField_Susie2	1985	0.159231	1	0.0345017	256	Conventional	Unburned	TRUE	#DIV/0!	#DIV/0!	0.647223	1572.97	1579.68	325	#DIV/0!	#DIV/0!
Choke-a-man pasture 1	SFC - Cottonwood	Choke-a-man pasture 1_Cottonwood Cr	1985	0.385519	1	-0.10367	235	Conventional	Unburned	TRUE	#DIV/0!	#DIV/0!	0.755701	1838.3	1853.99	92	#DIV/0!	#DIV/0!
Choke-a-man pasture 1	SFC - Cottonwood	Choke-a-man pasture 1_MF Cottonwood Cr	1985	0.349906	1	-0.10367	235	Conventional	Unburned	TRUE	#DIV/0!	#DIV/0!	1.41319	1853.41	1858.45	18	#DIV/0!	#DIV/0!
Choke-a-man pasture 1	SFC - Cottonwood	Choke-a-man pasture 1_NF Cottonwood Cr	1985	0.328229	1	-0.10367	235	Conventional	Unburned	TRUE	#DIV/0!	#DIV/0!	2.42287	1848.48	1862.85	19	#DIV/0!	#DIV/0!
Cottonwood 1, 4 exclosure	SFC - Cottonwood	Cottonwood 1, 4 exclosure_Cottonwood Cr	1985	0.350067	1	-0.10367	235	Exclosure	Unburned	TRUE	#DIV/0!	#DIV/0!	1.35848	1902.78	1914.87	41	#DIV/0!	#DIV/0!
Cottonwood 1, 4 pastures	SFC - Cottonwood	Cottonwood 1, 4 pastures_Cottonwood Cr	1985	0.335473	1	-0.10367	235	Conventional	Unburned	TRUE	#DIV/0!	#DIV/0!	1.87278	1914.87	1975.44	41	#DIV/0!	#DIV/0!
Cottonwood 2 pastures	SFC - Cottonwood	Cottonwood 2 pastures_Cottonwood Cr	1985	0.308483	1	-0.10367	235	Conventional	Unburned	TRUE	#DIV/0!	#DIV/0!	1.4299	1860.78	1902.78	52	#DIV/0!	#DIV/0!
Cottonwood Riparian pasture	SFC - Cottonwood	Cottonwood Riparian pasture_Salmon Falls Cr	1985	0.272099	1	-0.10367	235	Conventional	Unburned	TRUE	#DIV/0!	#DIV/0!	0.307983	1740.87	1762.88	488	#DIV/0!	#DIV/0!
Dry Crk Mntn	SFC - Hubbard Vine	Dry Crk Mntn_Dry Cr	1985	0.29153	1	-0.10367	289	Conventional	Unburned	TRUE	#DIV/0!	#DIV/0!	6.87306	1950.13	2473.34	18	#DIV/0!	#DIV/0!
E. Hubbard Sdng	SFC - Hubbard Vine	E. Hubbard Sdng_Bull Camp Cr	1985	0.173266	1	-0.10367	289	Conventional	Unburned	TRUE	#DIV/0!	#DIV/0!	0.938864	1773.89	1801.22	28	#DIV/0!	#DIV/0!
E. Hubbard Sdng	SFC - Hubbard Vine	E. Hubbard Sdng_Dry Cr 1	1985	0.136201	1	-0.10367	289	Conventional	Unburned	TRUE	#DIV/0!	#DIV/0!	0.853677	1740.76	1776.25	88	#DIV/0!	#DIV/0!
E. Hubbard Sdng	SFC - Hubbard Vine	E. Hubbard Sdng_Dry Cr 2	1985	0.140173	1	-0.10367	289	Conventional	Unburned	TRUE	#DIV/0!	#DIV/0!	1.0816	1776.25	1800.22	56	#DIV/0!	#DIV/0!
Flat	SFC - Hubbard Vine	Flat_Bull Camp Cr	1985	0.182785	1	-0.10367	289	Conventional	Unburned	TRUE	#DIV/0!	#DIV/0!	1.64042	1804.68	1894.23	25	#DIV/0!	#DIV/0!
Flat	SFC - Hubbard Vine	Flat_Cold Springs Cr	1985	0.175061	1	-0.10367	289	Conventional	Unburned	TRUE	#DIV/0!	#DIV/0!	1.28434	1787.72	1915.05	29	#DIV/0!	#DIV/0!
Flat	SFC - Hubbard Vine	Flat_Dry Cr	1985	0.187353	1	-0.10367	289	Conventional	Unburned	TRUE	#DIV/0!	#DIV/0!	1.17459	1860.7	1890.9	30	#DIV/0!	#DIV/0!
Flat	SFC - Hubbard Vine	Flat_Willow Cr	1985	0.177501	1	-0.10367	289	Conventional	Unburned	TRUE	#DIV/0!	#DIV/0!	0.868462	1767.47	1876.97	94	#DIV/0!	#DIV/0!
Goat Creek 1, 6 pastures	SFC - Cottonwood	Goat Creek 1, 6 pastures_Goat Cr	1985	0.28515	1	-0.10367	235	Conventional	Unburned	TRUE	#DIV/0!	#DIV/0!	4.34405	1901.8	1971.28	8	#DIV/0!	#DIV/0!
Goat Creek 3, 4 Exclosure	SFC - Cottonwood	Goat Creek 3, 4 Exclosure_MF Cottonwood Cr	1985	0.344907	1	-0.10367	235	Exclosure	Unburned	TRUE	#DIV/0!	#DIV/0!	2.9515	1887.76	1914.38	8	#DIV/0!	#DIV/0!
Goat Creek 3, 4 pastures	SFC - Cottonwood	Goat Creek 3, 4 pastures_MF Cottonwood Cr	1985	0.315619	1	-0.10367	235	Conventional	Unburned	TRUE	#DIV/0!	#DIV/0!	4.53564	1914.38	1965.01	8	#DIV/0!	#DIV/0!
Goat Creek 3, 4 pastures	SFC - Cottonwood	Goat Creek 3, 4 pastures_NF Cottonwood Cr	1985	0.333189	1	-0.10367	235	Conventional	Unburned	TRUE	#DIV/0!	#DIV/0!	3.0379	1901.44	1955.13	16	#DIV/0!	#DIV/0!
Goat Creek 5 Exclosure	SFC - Cottonwood	Goat Creek 5 Exclosure_NF Cottonwood Cr	1985	0.330937	1	-0.10367	235	Exclosure	Unburned	TRUE	#DIV/0!	#DIV/0!	1.93885	1881.74	1899.83	17	#DIV/0!	#DIV/0!
Goat Creek 5 pastures	SFC - Cottonwood	Goat Creek 5 pastures_MF Cottonwood Cr	1985	0.342285	1	-0.10367	235	Conventional	Unburned	TRUE	#DIV/0!	#DIV/0!	1.78292	1858.45	1887.76	18	#DIV/0!	#DIV/0!
Goat Creek 5 pastures	SFC - Cottonwood	Goat Creek 5 pastures_NF Cottonwood Cr	1985	0.312309	1	-0.10367	235	Conventional	Unburned	TRUE	#DIV/0!	#DIV/0!	1.50382	1862.85	1901.44	19	#DIV/0!	#DIV/0!
Susie Hadley Carlin Riparian pasture	Susie	Hadley_Susie	1985	0.207541	1	0.0345017	256	Conventional	Unburned	TRUE	#DIV/0!	#DIV/0!	0.402953	1497.71	1519.01	476	#DIV/0!	#DIV/0!
Jakes Crk Mntn	SFC - Hubbard Vine	Jakes Crk Mntn_MF Jakes Cr	1985	0.271095	1	-0.10367	289	Conventional	Unburned	TRUE	#DIV/0!	#DIV/0!	6.4844	1937.53	2156.09	8	#DIV/0!	#DIV/0!
Jakes Crk Mntn	SFC - Hubbard Vine	Jakes Crk Mntn_NF Jakes Cr	1985	0.266776	1	-0.10367	289	Conventional	Unburned	TRUE	#DIV/0!	#DIV/0!	7.46069	1912.01	2183.45	7	#DIV/0!	#DIV/0!
Jakes Crk Mntn	SFC - Hubbard Vine	Jakes Crk Mntn_SF Jakes Cr	1985	0.303871	1	-0.10367	289	Conventional	Unburned	TRUE	#DIV/0!	#DIV/0!	6.25134	1893.5	2378.1	15	#DIV/0!	#DIV/0!
JUG SPRINGS STR EXCL	WWH - Whitehorse	JUG SPRINGS STR EXCL_Doolittle Cr 2	1985	0.331059	1	0.173339	385	Conventional	Unburned	TRUE	#DIV/0!	#DIV/0!	4.6628	1738.59	1880.16	20	#DIV/0!	#DIV/0!
JUG SPRINGS	WWH - Whitehorse	JUG SPRINGS_Dry Cr	1985	0.29601	1	0.173339	385	Conventional	Unburned	TRUE	#DIV/0!	#DIV/0!	4.50257	1896.38	2016.61	7	#DIV/0!	#DIV/0!
LITTLE WHITEHORSE #1 STEX	WWH - Whitehorse	LITTLE WHITEHORSE #1 STEX_Little Whitehorse Cr	1985	0.281227	1	0.173339	385	Conventional	Unburned	TRUE	#DIV/0!	#DIV/0!	2.62681	1544.67	1578.04	49	#DIV/0!	#DIV/0!
LITTLE WHITEHORSE #2 STEX	WWH - Whitehorse	LITTLE WHITEHORSE #2 STEX_Little Whitehorse Cr	1985	0.257083	1	0.173339	385	Conventional	Unburned	TRUE	#DIV/0!	#DIV/0!	1.93428	1583.8	1597.33	49	#DIV/0!	#DIV/0!
LITTLE WHITEHORSE #4 STEX	WWH - Whitehorse	LITTLE WHITEHORSE #4 STEX_Little Whitehorse Cr	1985	0.270329	1	0.173339	385	Conventional	Unburned	TRUE	#DIV/0!	#DIV/0!	1.89128	1648.15	1674.69	42	#DIV/0!	#DIV/0!
LITTLE WHITEHORSE 3# STEX	WWH - Whitehorse	LITTLE WHITEHORSE 3# STEX_Little Whitehorse Cr	1985	0.289682	1	0.173339	385	Conventional	Unburned	TRUE	#DIV/0!	#DIV/0!	1.75171	1606.71	1638.99	45	#DIV/0!	#DIV/0!
LOWER L WHITEHORSE 1991 STEX	WWH - Whitehorse	LOWER L WHITEHORSE 1991 STEX_Little Whitehorse Cr	1985	0.258326	1	0.173339	385	Conventional	Unburned	TRUE	#DIV/0!	#DIV/0!	0.854792	1446.63	1451.07	73	#DIV/0!	#DIV/0!
LOWER LUSCHER	WWH - Whitehorse	LOWER LUSCHER_LUSCHER	1985	0.354699	1	0.173339	385	Conventional	Unburned	TRUE	#DIV/0!	#DIV/0!	1.03788	1444.11	1474.74	193	#DIV/0!	#DIV/0!
LOWER WILLOW CREEK STEX	WWH - Willow	LOWER WILLOW CREEK STEX_Willow	1985	0.246706	1	0.10367	305	Conventional	Unburned	TRUE	#DIV/0!	#DIV/0!	1.14394	1423.4	1431.99	92	#DIV/0!	#DIV/0!
LUSCHER	WWH - Whitehorse	LUSCHER_Doolittle Cr 2	1985	0.303696	1	0.173339	385	Conventional	Unburned	TRUE	#DIV/0!	#DIV/0!	8.09443	1566.02	1738.59	26	#DIV/0!	#DIV/0!
LUSCHER	WWH - Whitehorse	LUSCHER_Fifteenmile Cr	1985	0.322624	1	0.173339	385	Conventional	Unburned	TRUE	#DIV/0!	#DIV/0!	4.17275	1479.75	1562.13	64	#DIV/0!	#DIV/0!
LUSCHER	WWH - Whitehorse	LUSCHER_Whitehorse Cr 3	1985	0.274227	1	0.173339	385	Conventional	Unburned	TRUE	#DIV/0!	#DIV/0!	2.36519	1565.94	1660.32	78	#DIV/0!	#DIV/0!
LUSCHER	WWH - Whitehorse	LUSCHER_Whitehorse Cr 4	1985	0.329633	1	0.173339	385	Conventional	Unburned	TRUE	#DIV/0!	#DIV/0!	1.97114	1479.75	1566.02	109	#DIV/0!	#DIV/0!
LUSCHER	WWH - Whitehorse	LUSCHER_Whitehorse Cr 5	1985	0.320561	1	0.173339	385	Conventional	Unburned	TRUE	#DIV/0!	#DIV/0!	1.19206	1474.74	1479.86	176	#DIV/0!	#DIV/0!
McKinnley FFR riparian pasture	Susie	McKin_Adobe	1985	0.198967	1	0.0345017	256	Conventional	Unburned	TRUE	#DIV/0!	#DIV/0!	3.0116	1675.14	1768.25	36	#DIV/0!	#DIV/0!
Camp Creek riparian pasture	Susie	McKin_Camp	1985	0.23741	1	0.0345017	256	Conventional	Unburned	TRUE	#DIV/0!	#DIV/0!	2.60527	1707.69	1828.87	14	#DIV/0!	#DIV/0!
McKinnley FFR riparian pasture	Susie	McKin_Susie	1985	0.208285	1	0.0345017	256	Conventional	Unburned	TRUE	#DIV/0!	#DIV/0!	0.924797	1585.66	1695.39	294	#DIV/0!	#DIV/0!
Camp Creek riparian pasture	Susie	McKin_Susie2	1985	0.204751	1	0.0345017	256	Conventional	Unburned	TRUE	#DIV/0!	#DIV/0!	0.597796	1695.39	1719.01	208	#DIV/0!	#DIV/0!
Camp Creek Susie exclosure	Susie	McKin_SusieEx	1985	0.187877	1	0.0345017	256	Conventional	Unburned	TRUE	#DIV/0!	#DIV/0!	0.102158	1719.01	1719.59	141	#DIV/0!	#DIV/0!
Newmont exclosure	Susie	McKin_SusieExNewM	1985	0.150909	1	0.0345017	256	Conventional	Unburned	TRUE	#DIV/0!	#DIV/0!	0.347224	1579.71	1585.66	323	#DIV/0!	#DIV/0!
MIDDLE L WHITEHORSE 1991 STEX	WWH - Whitehorse	MIDDLE L WHITEHORSE 1991 STEX_Little Whitehorse Cr	1985	0.237323	1	0.173339	385	Conventional	Unburned	TRUE	#DIV/0!	#DIV/0!	1.16748	1453.57	1469.45	72	#DIV/0!	#DIV/0!
Middle pasture exclosure	SFC - Hubbard Vine	Middle pasture exclosure_SF Jakes Cr	1985	0.282117	1	-0.10367	289	missing	Unburned	TRUE	#DIV/0!	#DIV/0!	3.01667	1815.59	1825.39	20	#DIV/0!	#DIV/0!
MIDDLE WILLOW CREEK STEX	WWH - Willow	MIDDLE WILLOW CREEK STEX_Willow	1985	0.2289	1	0.10367	305	Conventional	Unburned	TRUE	#DIV/0!	#DIV/0!	1.0267	1433.08	1442.44	79	#DIV/0!	#DIV/0!
Middle	SFC - Hubbard Vine	Middle_Dead Bull Cr	1985	0.151491	1	-0.10367	289	Conventional	Unburned	TRUE	#DIV/0!	#DIV/0!	2.59734	1757.24	1939.06	11	#DIV/0!	#DIV/0!
Middle	SFC - Hubbard Vine	Middle_Dry Fork Jakes Cr	1985	0.159351	1	-0.10367	289	Conventional	Unburned	TRUE	#DIV/0!	#DIV/0!	1.82141	1772.82	1837.35	35	#DIV/0!	#DIV/0!
Middle	SFC - Hubbard Vine	Middle_Jakes Cr 1	1985	0.194633	1	-0.10367	289	Conventional	Unburned	TRUE	#DIV/0!	#DIV/0!	0.428274	1765.59	1773.57	94	#DIV/0!	#DIV/0!
Middle	SFC - Hubbard Vine	Middle_Jakes Cr 2	1985	0.185302	1	-0.10367	289	Conventional	Unburned	TRUE	#DIV/0!	#DIV/0!	0.76658	1773.57	1780.15	59	#DIV/0!	#DIV/0!
Middle	SFC - Hubbard Vine	Middle_NF Jakes Cr	1985	0.192768	1	-0.10367	289	Conventional	Unburned	TRUE	#DIV/0!	#DIV/0!	1.99516	1779.83	1875.13	37	#DIV/0!	#DIV/0!
Middle	SFC - Hubbard Vine	Middle_SF Jakes Cr	1985	0.19066	1	-0.10367	289	Conventional	Unburned	TRUE	#DIV/0!	#DIV/0!	2.50087	1780.15	1893.5	21	#DIV/0!	#DIV/0!
RED MOUNTAIN SOUTH	WWH - Whitehorse	RED MOUNTAIN SOUTH_Little Whitehorse Cr	1985	0.29972	1	0.173339	385	Conventional	Unburned	TRUE	#DIV/0!	#DIV/0!	1.50406	1531.36	1544.67	53	#DIV/0!	#DIV/0!
RED MOUNTAIN SOUTH	WWH - Willow	RED MOUNTAIN SOUTH_Willow	1985	0.295302	1	0.10367	305	Conventional	Unburned	TRUE	#DIV/0!	#DIV/0!	2.42564	1468.22	1601.63	75	#DIV/0!	#DIV/0!
RED MOUNTAIN SOUTH	WWH - Willow	RED MOUNTAIN SOUTH_Willow L	1985	0.253867	1	0.10367	305	Conventional	Unburned	TRUE	#DIV/0!	#DIV/0!	0.912358	1355.22	1423.4	108	#DIV/0!	#DIV/0!
South Fork Salmon Falls Creek exclosure	SFC - Cottonwood	South Fork Salmon Falls Creek exclosure_SF Salmon Falls Cr	1985	0.340477	1	-0.10367	235	Exclosure	Unburned	TRUE	#DIV/0!	#DIV/0!	0.341713	1765.22	1771.21	312	#DIV/0!	#DIV/0!
Triangle	SFC - Hubbard Vine	Triangle_Dead Bull Cr	1985	0.211203	1	-0.10367	289	Conventional	Unburned	TRUE	#DIV/0!	#DIV/0!	5.15523	1939.06	2152.3	5	#DIV/0!	#DIV/0!
UPPER LITTLE WHITEHORSE 1991 STEX	WWH - Whitehorse	UPPER LITTLE WHITEHORSE 1991 STEX_Little Whitehorse Cr	1985	0.262433	1	0.173339	385	Conventional	Unburned	TRUE	#DIV/0!	#DIV/0!	1.1138	1477.79	1484.33	55	#DIV/0!	#DIV/0!
UPPER WILLOW CREEK STEX	WWH - Willow	UPPER WILLOW CREEK STEX_Willow	1985	0.253537	1	0.10367	305	Conventional	Unburned	TRUE	#DIV/0!	#DIV/0!	1.26478	1444.32	1468.22	78	#DIV/0!	#DIV/0!
V PASTURE (BC)	WWH - Whitehorse	V PASTURE (BC)_Cottonwood Cr	1985	0.327608	1	0.173339	385	Conventional	Unburned	TRUE	#DIV/0!	#DIV/0!	4.66401	1676.76	2252.98	16	#DIV/0!	#DIV/0!
V PASTURE (BC)	WWH - Whitehorse	V PASTURE (BC)_Whitehorse Cr 2	1985	0.302366	1	0.173339	385	Conventional	Unburned	TRUE	#DIV/0!	#DIV/0!	3.1335	1676.76	2004.44	57	#DIV/0!	#DIV/0!
V PASTURE (BC)	WWH - Whitehorse	V PASTURE (BC)_Whitehorse Cr 3	1985	0.249221	1	0.173339	385	Conventional	Unburned	TRUE	#DIV/0!	#DIV/0!	2.27852	1660.32	1676.76	72	#DIV/0!	#DIV/0!
W. Hubbard Sdng	SFC - Hubbard Vine	W. Hubbard Sdng_Dry Cr	1985	0.199945	1	-0.10367	289	Conventional	Unburned	TRUE	#DIV/0!	#DIV/0!	1.19876	1800.22	1860.7	54	#DIV/0!	#DIV/0!
Warm Springs 1-4 pastures	SFC - Cottonwood	Warm Springs 1-4 pastures_Cottonwood Cr	1985	0.322648	1	-0.10367	235	Conventional	Unburned	TRUE	#DIV/0!	#DIV/0!	0.881668	1762.88	1792.72	132	#DIV/0!	#DIV/0!
Warm Springs 1-4 pastures	SFC - Cottonwood	Warm Springs 1-4 pastures_SF Salmon Falls Cr	1985	0.476418	1	-0.10367	235	Conventional	Unburned	TRUE	#DIV/0!	#DIV/0!	0.327141	1771.21	1774.28	310	#DIV/0!	#DIV/0!
Warm Springs 6 pastures	SFC - Cottonwood	Warm Springs 6 pastures_Cottonwood Cr	1985	0.369495	1	-0.10367	235	Conventional	Unburned	TRUE	#DIV/0!	#DIV/0!	1.02415	1853.65	1860.78	52	#DIV/0!	#DIV/0!
WHITEHORSE	WWH - Whitehorse	WHITEHORSE_Minehole Cr	1985	0.309102	1	0.173339	385	Conventional	Unburned	TRUE	#DIV/0!	#DIV/0!	5.70641	2018.57	2185.75	4	#DIV/0!	#DIV/0!
WHITEHORSE	WWH - Whitehorse	WHITEHORSE_Whitehorse Cr 1	1985	0.346069	1	0.173339	385	Conventional	Unburned	TRUE	#DIV/0!	#DIV/0!	6.4851	2017.82	2278.24	6	#DIV/0!	#DIV/0!
WHITEHORSE	WWH - Whitehorse	WHITEHORSE_Whitehorse Cr 2	1985	0.277345	1	0.173339	385	Conventional	Unburned	TRUE	#DIV/0!	#DIV/0!	2.81071	2004.44	2018.57	10	#DIV/0!	#DIV/0!
WILLOW CREEK #7 STEX	WWH - Willow	WILLOW CREEK #7 STEX_Willow	1985	0.298584	1	0.10367	305	Conventional	Unburned	TRUE	#DIV/0!	#DIV/0!	2.20305	1673.71	1713.18	34	#DIV/0!	#DIV/0!
WILLOW CREEK EXCL #4 STEX	WWH - Whitehorse	WILLOW CREEK EXCL #4 STEX_Little Whitehorse Cr	1985	0.315175	1	0.173339	385	Conventional	Unburned	TRUE	#DIV/0!	#DIV/0!	1.97499	1484.33	1523.05	54	#DIV/0!	#DIV/0!
WILLOW CREEK EXCL #4 STEX	WWH - Willow	WILLOW CREEK EXCL #4 STEX_Willow	1985	0.342229	1	0.10367	305	Conventional	Unburned	TRUE	#DIV/0!	#DIV/0!	2.43201	1606.23	1623.44	43	#DIV/0!	#DIV/0!
WILLOW CREEK EXCL #5 STEX	WWH - Willow	WILLOW CREEK EXCL #5 STEX_Willow	1985	0.358181	1	0.10367	305	Conventional	Unburned	TRUE	#DIV/0!	#DIV/0!	2.85445	1631.74	1646.15	41	#DIV/0!	#DIV/0!
WILLOW CREEK STEX #3	WWH - Willow	WILLOW CREEK STEX #3_Willow	1985	0.306959	1	0.10367	305	Conventional	Unburned	TRUE	#DIV/0!	#DIV/0!	2.43037	1512.75	1534.45	59	#DIV/0!	#DIV/0!
WILLOW	WWH - Whitehorse	WILLOW_Little Whitehorse Cr	1985	0.302424	1	0.173339	385	Conventional	Unburned	TRUE	#DIV/0!	#DIV/0!	1.54683	1674.41	1726.48	40	#DIV/0!	#DIV/0!
WILLOW	WWH - Whitehorse	WILLOW_Little Whitehorse Cr 2	1985	0.305742	1	0.173339	385	Conventional	Unburned	TRUE	#DIV/0!	#DIV/0!	5.99293	1765.88	2228.36	12	#DIV/0!	#DIV/0!
WILLOW	WWH - Willow	WILLOW_Willow	1985	0.414184	1	0.10367	305	Conventional	Unburned	TRUE	#DIV/0!	#DIV/0!	6.17626	1713.18	2216.23	21	#DIV/0!	#DIV/0!
WILOW CREEK #6 STEX	WWH - Willow	WILOW CREEK #6 STEX_Willow	1985	0.308252	1	0.10367	305	Conventional	Unburned	TRUE	#DIV/0!	#DIV/0!	2.43669	1654.18	1670.1	40	#DIV/0!	#DIV/0!
15-MILE	WWH - Whitehorse	15-MILE_Doolittle Cr 1	1986	0.329806	1	0.10367	516	Conventional	Unburned	TRUE	#DIV/0!	#DIV/0!	3.36649	1896.14	2003.58	15	#DIV/0!	#DIV/0!
15-MILE	WWH - Whitehorse	15-MILE_Doolittle Cr 2	1986	0.339675	1	0.10367	516	Conventional	Unburned	TRUE	#DIV/0!	#DIV/0!	3.23882	1880.16	1896.38	16	#DIV/0!	#DIV/0!
15-MILE	WWH - Whitehorse	15-MILE_Fifteenmile Cr	1986	0.268555	1	0.10367	516	Conventional	Unburned	TRUE	#DIV/0!	#DIV/0!	2.45916	1562.13	1972.32	63	#DIV/0!	#DIV/0!
BEAVERDAM STEX	WWH - Willow	BEAVERDAM STEX_Willow	1986	0.368433	1	-0.24386	424	Conventional	Unburned	TRUE	#DIV/0!	#DIV/0!	1.41271	1499.37	1506.08	60	#DIV/0!	#DIV/0!
Adobe Cr. pasture	Susie	BlueB_Adobe	1986	0.283382	1	-0.173339	326	Conventional	Unburned	TRUE	#DIV/0!	#DIV/0!	3.82154	1768.25	1841.4	27	#DIV/0!	#DIV/0!
Stinson riparian	Susie	BlueB_BlueB	1986	0.229399	1	-0.173339	326	Conventional	Unburned	TRUE	#DIV/0!	#DIV/0!	1.10258	1742.86	1803.61	47	#DIV/0!	#DIV/0!
Stinson riparian	Susie	BlueB_Susie	1986	0.24103	1	-0.173339	326	Conventional	Unburned	TRUE	#DIV/0!	#DIV/0!	0.600038	1719.59	1765.9	141	#DIV/0!	#DIV/0!
Bull Camp Mntn	SFC - Hubbard Vine	Bull Camp Mntn_Bull Camp Cr	1986	0.409044	1	-0.173339	388	Conventional	Unburned	TRUE	#DIV/0!	#DIV/0!	5.46839	1986.15	2341.92	18	#DIV/0!	#DIV/0!
Bull Camp Mntn	SFC - Hubbard Vine	Bull Camp Mntn_Cold Springs Cr	1986	0.449347	1	-0.173339	388	Conventional	Unburned	TRUE	#DIV/0!	#DIV/0!	4.28229	2022.87	2085.2	6	#DIV/0!	#DIV/0!
CAMPGROUND STEX (KOA)	WWH - Willow	CAMPGROUND STEX (KOA)_Willow	1986	0.311341	1	-0.24386	424	Conventional	Unburned	TRUE	#DIV/0!	#DIV/0!	2.11315	1472.97	1492.57	62	#DIV/0!	#DIV/0!
Susie Hadley Carlin Riparian pasture	Susie	CarlinField_Susie	1986	0.20104	1	-0.173339	326	Conventional	Unburned	TRUE	#DIV/0!	#DIV/0!	0.443232	1519.01	1572.97	389	#DIV/0!	#DIV/0!
Susie Hadley Carlin Riparian pasture	Susie	CarlinField_Susie2	1986	0.201352	1	-0.173339	326	Conventional	Unburned	TRUE	#DIV/0!	#DIV/0!	0.647223	1572.97	1579.68	325	#DIV/0!	#DIV/0!
Choke-a-man pasture 1	SFC - Cottonwood	Choke-a-man pasture 1_Cottonwood Cr	1986	0.419821	1	-0.315617	359	Conventional	Unburned	FALSE	0	0	0.755701	1838.3	1853.99	92	#DIV/0!	#DIV/0!
Choke-a-man pasture 1	SFC - Cottonwood	Choke-a-man pasture 1_MF Cottonwood Cr	1986	0.35135	1	-0.315617	359	Conventional	Unburned	FALSE	0	0	1.41319	1853.41	1858.45	18	#DIV/0!	#DIV/0!
Choke-a-man pasture 1	SFC - Cottonwood	Choke-a-man pasture 1_NF Cottonwood Cr	1986	0.344266	1	-0.315617	359	Conventional	Unburned	FALSE	0	0	2.42287	1848.48	1862.85	19	#DIV/0!	#DIV/0!
Cottonwood 1, 4 exclosure	SFC - Cottonwood	Cottonwood 1, 4 exclosure_Cottonwood Cr	1986	0.381384	1	-0.315617	359	Exclosure	Unburned	FALSE	0	0	1.35848	1902.78	1914.87	41	#DIV/0!	#DIV/0!
Cottonwood 1, 4 pastures	SFC - Cottonwood	Cottonwood 1, 4 pastures_Cottonwood Cr	1986	0.358355	1	-0.315617	359	Conventional	Unburned	FALSE	0	0	1.87278	1914.87	1975.44	41	#DIV/0!	#DIV/0!
Cottonwood 2 pastures	SFC - Cottonwood	Cottonwood 2 pastures_Cottonwood Cr	1986	0.346309	1	-0.315617	359	Conventional	Unburned	FALSE	0	0	1.4299	1860.78	1902.78	52	#DIV/0!	#DIV/0!
Cottonwood Riparian pasture	SFC - Cottonwood	Cottonwood Riparian pasture_Salmon Falls Cr	1986	0.409998	1	-0.315617	359	Conventional	Unburned	TRUE	#DIV/0!	#DIV/0!	0.307983	1740.87	1762.88	488	#DIV/0!	#DIV/0!
Dry Crk Mntn	SFC - Hubbard Vine	Dry Crk Mntn_Dry Cr	1986	0.388299	1	-0.173339	388	Conventional	Unburned	TRUE	#DIV/0!	#DIV/0!	6.87306	1950.13	2473.34	18	#DIV/0!	#DIV/0!
E. Hubbard Sdng	SFC - Hubbard Vine	E. Hubbard Sdng_Bull Camp Cr	1986	0.205595	1	-0.173339	388	Conventional	Unburned	TRUE	#DIV/0!	#DIV/0!	0.938864	1773.89	1801.22	28	#DIV/0!	#DIV/0!
E. Hubbard Sdng	SFC - Hubbard Vine	E. Hubbard Sdng_Dry Cr 1	1986	0.151725	1	-0.173339	388	Conventional	Unburned	TRUE	#DIV/0!	#DIV/0!	0.853677	1740.76	1776.25	88	#DIV/0!	#DIV/0!
E. Hubbard Sdng	SFC - Hubbard Vine	E. Hubbard Sdng_Dry Cr 2	1986	0.153869	1	-0.173339	388	Conventional	Unburned	TRUE	#DIV/0!	#DIV/0!	1.0816	1776.25	1800.22	56	#DIV/0!	#DIV/0!
Flat	SFC - Hubbard Vine	Flat_Bull Camp Cr	1986	0.25096	1	-0.173339	388	Conventional	Unburned	TRUE	#DIV/0!	#DIV/0!	1.64042	1804.68	1894.23	25	#DIV/0!	#DIV/0!
Flat	SFC - Hubbard Vine	Flat_Cold Springs Cr	1986	0.224897	1	-0.173339	388	Conventional	Unburned	TRUE	#DIV/0!	#DIV/0!	1.28434	1787.72	1915.05	29	#DIV/0!	#DIV/0!
Flat	SFC - Hubbard Vine	Flat_Dry Cr	1986	0.216416	1	-0.173339	388	Conventional	Unburned	TRUE	#DIV/0!	#DIV/0!	1.17459	1860.7	1890.9	30	#DIV/0!	#DIV/0!
Flat	SFC - Hubbard Vine	Flat_Willow Cr	1986	0.21833	1	-0.173339	388	Conventional	Unburned	TRUE	#DIV/0!	#DIV/0!	0.868462	1767.47	1876.97	94	#DIV/0!	#DIV/0!
Goat Creek 1, 6 pastures	SFC - Cottonwood	Goat Creek 1, 6 pastures_Goat Cr	1986	0.312213	1	-0.315617	359	Conventional	Unburned	TRUE	#DIV/0!	#DIV/0!	4.34405	1901.8	1971.28	8	#DIV/0!	#DIV/0!
Goat Creek 3, 4 Exclosure	SFC - Cottonwood	Goat Creek 3, 4 Exclosure_MF Cottonwood Cr	1986	0.388391	1	-0.315617	359	Exclosure	Unburned	FALSE	0	0	2.9515	1887.76	1914.38	8	#DIV/0!	#DIV/0!
Goat Creek 3, 4 pastures	SFC - Cottonwood	Goat Creek 3, 4 pastures_MF Cottonwood Cr	1986	0.367244	1	-0.315617	359	Conventional	Unburned	FALSE	0	0	4.53564	1914.38	1965.01	8	#DIV/0!	#DIV/0!
Goat Creek 3, 4 pastures	SFC - Cottonwood	Goat Creek 3, 4 pastures_NF Cottonwood Cr	1986	0.368346	1	-0.315617	359	Conventional	Unburned	FALSE	0	0	3.0379	1901.44	1955.13	16	#DIV/0!	#DIV/0!
Goat Creek 5 Exclosure	SFC - Cottonwood	Goat Creek 5 Exclosure_NF Cottonwood Cr	1986	0.354308	1	-0.315617	359	Exclosure	Unburned	FALSE	0	0	1.93885	1881.74	1899.83	17	#DIV/0!	#DIV/0!
Goat Creek 5 pastures	SFC - Cottonwood	Goat Creek 5 pastures_MF Cottonwood Cr	1986	0.383371	1	-0.315617	359	Conventional	Unburned	FALSE	0	0	1.78292	1858.45	1887.76	18	#DIV/0!	#DIV/0!
Goat Creek 5 pastures	SFC - Cottonwood	Goat Creek 5 pastures_NF Cottonwood Cr	1986	0.341367	1	-0.315617	359	Conventional	Unburned	FALSE	0	0	1.50382	1862.85	1901.44	19	#DIV/0!	#DIV/0!
Susie Hadley Carlin Riparian pasture	Susie	Hadley_Susie	1986	0.211037	1	-0.173339	326	Conventional	Unburned	TRUE	#DIV/0!	#DIV/0!	0.402953	1497.71	1519.01	476	#DIV/0!	#DIV/0!
Jakes Crk Mntn	SFC - Hubbard Vine	Jakes Crk Mntn_MF Jakes Cr	1986	0.333254	1	-0.173339	388	Conventional	Unburned	TRUE	#DIV/0!	#DIV/0!	6.4844	1937.53	2156.09	8	#DIV/0!	#DIV/0!
Jakes Crk Mntn	SFC - Hubbard Vine	Jakes Crk Mntn_NF Jakes Cr	1986	0.323545	1	-0.173339	388	Conventional	Unburned	TRUE	#DIV/0!	#DIV/0!	7.46069	1912.01	2183.45	7	#DIV/0!	#DIV/0!
Jakes Crk Mntn	SFC - Hubbard Vine	Jakes Crk Mntn_SF Jakes Cr	1986	0.373038	1	-0.173339	388	Conventional	Unburned	TRUE	#DIV/0!	#DIV/0!	6.25134	1893.5	2378.1	15	#DIV/0!	#DIV/0!
JUG SPRINGS STR EXCL	WWH - Whitehorse	JUG SPRINGS STR EXCL_Doolittle Cr 2	1986	0.314241	1	0.10367	516	Conventional	Unburned	TRUE	#DIV/0!	#DIV/0!	4.6628	1738.59	1880.16	20	#DIV/0!	#DIV/0!
JUG SPRINGS	WWH - Whitehorse	JUG SPRINGS_Dry Cr	1986	0.289258	1	0.10367	516	Conventional	Unburned	TRUE	#DIV/0!	#DIV/0!	4.50257	1896.38	2016.61	7	#DIV/0!	#DIV/0!
LITTLE WHITEHORSE #1 STEX	WWH - Whitehorse	LITTLE WHITEHORSE #1 STEX_Little Whitehorse Cr	1986	0.286741	1	0.10367	516	Conventional	Unburned	TRUE	#DIV/0!	#DIV/0!	2.62681	1544.67	1578.04	49	#DIV/0!	#DIV/0!
LITTLE WHITEHORSE #2 STEX	WWH - Whitehorse	LITTLE WHITEHORSE #2 STEX_Little Whitehorse Cr	1986	0.245826	1	0.10367	516	Conventional	Unburned	TRUE	#DIV/0!	#DIV/0!	1.93428	1583.8	1597.33	49	#DIV/0!	#DIV/0!
LITTLE WHITEHORSE #4 STEX	WWH - Whitehorse	LITTLE WHITEHORSE #4 STEX_Little Whitehorse Cr	1986	0.305953	1	0.10367	516	Conventional	Unburned	TRUE	#DIV/0!	#DIV/0!	1.89128	1648.15	1674.69	42	#DIV/0!	#DIV/0!
LITTLE WHITEHORSE 3# STEX	WWH - Whitehorse	LITTLE WHITEHORSE 3# STEX_Little Whitehorse Cr	1986	0.27957	1	0.10367	516	Conventional	Unburned	TRUE	#DIV/0!	#DIV/0!	1.75171	1606.71	1638.99	45	#DIV/0!	#DIV/0!
LOWER L WHITEHORSE 1991 STEX	WWH - Whitehorse	LOWER L WHITEHORSE 1991 STEX_Little Whitehorse Cr	1986	0.284752	1	0.10367	516	Conventional	Unburned	TRUE	#DIV/0!	#DIV/0!	0.854792	1446.63	1451.07	73	#DIV/0!	#DIV/0!
LOWER LUSCHER	WWH - Whitehorse	LOWER LUSCHER_LUSCHER	1986	0.360579	1	0.10367	516	Conventional	Unburned	TRUE	#DIV/0!	#DIV/0!	1.03788	1444.11	1474.74	193	#DIV/0!	#DIV/0!
LOWER WILLOW CREEK STEX	WWH - Willow	LOWER WILLOW CREEK STEX_Willow	1986	0.256141	1	-0.24386	424	Conventional	Unburned	TRUE	#DIV/0!	#DIV/0!	1.14394	1423.4	1431.99	92	#DIV/0!	#DIV/0!
LUSCHER	WWH - Whitehorse	LUSCHER_Doolittle Cr 2	1986	0.2992	1	0.10367	516	Conventional	Unburned	TRUE	#DIV/0!	#DIV/0!	8.09443	1566.02	1738.59	26	#DIV/0!	#DIV/0!
LUSCHER	WWH - Whitehorse	LUSCHER_Fifteenmile Cr	1986	0.32773	1	0.10367	516	Conventional	Unburned	TRUE	#DIV/0!	#DIV/0!	4.17275	1479.75	1562.13	64	#DIV/0!	#DIV/0!
LUSCHER	WWH - Whitehorse	LUSCHER_Whitehorse Cr 3	1986	0.28468	1	0.10367	516	Conventional	Unburned	TRUE	#DIV/0!	#DIV/0!	2.36519	1565.94	1660.32	78	#DIV/0!	#DIV/0!
LUSCHER	WWH - Whitehorse	LUSCHER_Whitehorse Cr 4	1986	0.344852	1	0.10367	516	Conventional	Unburned	TRUE	#DIV/0!	#DIV/0!	1.97114	1479.75	1566.02	109	#DIV/0!	#DIV/0!
LUSCHER	WWH - Whitehorse	LUSCHER_Whitehorse Cr 5	1986	0.348502	1	0.10367	516	Conventional	Unburned	TRUE	#DIV/0!	#DIV/0!	1.19206	1474.74	1479.86	176	#DIV/0!	#DIV/0!
McKinnley FFR riparian pasture	Susie	McKin_Adobe	1986	0.219908	1	-0.173339	326	Conventional	Unburned	TRUE	#DIV/0!	#DIV/0!	3.0116	1675.14	1768.25	36	#DIV/0!	#DIV/0!
Camp Creek riparian pasture	Susie	McKin_Camp	1986	0.270006	1	-0.173339	326	Conventional	Unburned	TRUE	#DIV/0!	#DIV/0!	2.60527	1707.69	1828.87	14	#DIV/0!	#DIV/0!
McKinnley FFR riparian pasture	Susie	McKin_Susie	1986	0.227995	1	-0.173339	326	Conventional	Unburned	TRUE	#DIV/0!	#DIV/0!	0.924797	1585.66	1695.39	294	#DIV/0!	#DIV/0!
Camp Creek riparian pasture	Susie	McKin_Susie2	1986	0.2271	1	-0.173339	326	Conventional	Unburned	TRUE	#DIV/0!	#DIV/0!	0.597796	1695.39	1719.01	208	#DIV/0!	#DIV/0!
Camp Creek Susie exclosure	Susie	McKin_SusieEx	1986	0.218531	1	-0.173339	326	Conventional	Unburned	TRUE	#DIV/0!	#DIV/0!	0.102158	1719.01	1719.59	141	#DIV/0!	#DIV/0!
Newmont exclosure	Susie	McKin_SusieExNewM	1986	0.163653	1	-0.173339	326	Conventional	Unburned	TRUE	#DIV/0!	#DIV/0!	0.347224	1579.71	1585.66	323	#DIV/0!	#DIV/0!
MIDDLE L WHITEHORSE 1991 STEX	WWH - Whitehorse	MIDDLE L WHITEHORSE 1991 STEX_Little Whitehorse Cr	1986	0.255019	1	0.10367	516	Conventional	Unburned	TRUE	#DIV/0!	#DIV/0!	1.16748	1453.57	1469.45	72	#DIV/0!	#DIV/0!
Middle pasture exclosure	SFC - Hubbard Vine	Middle pasture exclosure_SF Jakes Cr	1986	0.330223	1	-0.173339	388	missing	Unburned	TRUE	#DIV/0!	#DIV/0!	3.01667	1815.59	1825.39	20	#DIV/0!	#DIV/0!
MIDDLE WILLOW CREEK STEX	WWH - Willow	MIDDLE WILLOW CREEK STEX_Willow	1986	0.239264	1	-0.24386	424	Conventional	Unburned	TRUE	#DIV/0!	#DIV/0!	1.0267	1433.08	1442.44	79	#DIV/0!	#DIV/0!
Middle	SFC - Hubbard Vine	Middle_Dead Bull Cr	1986	0.180621	1	-0.173339	388	Conventional	Unburned	TRUE	#DIV/0!	#DIV/0!	2.59734	1757.24	1939.06	11	#DIV/0!	#DIV/0!
Middle	SFC - Hubbard Vine	Middle_Dry Fork Jakes Cr	1986	0.177986	1	-0.173339	388	Conventional	Unburned	TRUE	#DIV/0!	#DIV/0!	1.82141	1772.82	1837.35	35	#DIV/0!	#DIV/0!
Middle	SFC - Hubbard Vine	Middle_Jakes Cr 1	1986	0.208301	1	-0.173339	388	Conventional	Unburned	TRUE	#DIV/0!	#DIV/0!	0.428274	1765.59	1773.57	94	#DIV/0!	#DIV/0!
Middle	SFC - Hubbard Vine	Middle_Jakes Cr 2	1986	0.199032	1	-0.173339	388	Conventional	Unburned	TRUE	#DIV/0!	#DIV/0!	0.76658	1773.57	1780.15	59	#DIV/0!	#DIV/0!
Middle	SFC - Hubbard Vine	Middle_NF Jakes Cr	1986	0.223385	1	-0.173339	388	Conventional	Unburned	TRUE	#DIV/0!	#DIV/0!	1.99516	1779.83	1875.13	37	#DIV/0!	#DIV/0!
Middle	SFC - Hubbard Vine	Middle_SF Jakes Cr	1986	0.216434	1	-0.173339	388	Conventional	Unburned	TRUE	#DIV/0!	#DIV/0!	2.50087	1780.15	1893.5	21	#DIV/0!	#DIV/0!
RED MOUNTAIN SOUTH	WWH - Whitehorse	RED MOUNTAIN SOUTH_Little Whitehorse Cr	1986	0.3022	1	0.10367	516	Conventional	Unburned	TRUE	#DIV/0!	#DIV/0!	1.50406	1531.36	1544.67	53	#DIV/0!	#DIV/0!
RED MOUNTAIN SOUTH	WWH - Willow	RED MOUNTAIN SOUTH_Willow	1986	0.296472	1	-0.24386	424	Conventional	Unburned	TRUE	#DIV/0!	#DIV/0!	2.42564	1468.22	1601.63	75	#DIV/0!	#DIV/0!
RED MOUNTAIN SOUTH	WWH - Willow	RED MOUNTAIN SOUTH_Willow L	1986	0.260917	1	-0.24386	424	Conventional	Unburned	TRUE	#DIV/0!	#DIV/0!	0.912358	1355.22	1423.4	108	#DIV/0!	#DIV/0!
South Fork Salmon Falls Creek exclosure	SFC - Cottonwood	South Fork Salmon Falls Creek exclosure_SF Salmon Falls Cr	1986	0.377641	1	-0.315617	359	Exclosure	Unburned	FALSE	1	0.570473	0.341713	1765.22	1771.21	312	#DIV/0!	#DIV/0!
Triangle	SFC - Hubbard Vine	Triangle_Dead Bull Cr	1986	0.261583	1	-0.173339	388	Conventional	Unburned	TRUE	#DIV/0!	#DIV/0!	5.15523	1939.06	2152.3	5	#DIV/0!	#DIV/0!
UPPER LITTLE WHITEHORSE 1991 STEX	WWH - Whitehorse	UPPER LITTLE WHITEHORSE 1991 STEX_Little Whitehorse Cr	1986	0.295001	1	0.10367	516	Conventional	Unburned	TRUE	#DIV/0!	#DIV/0!	1.1138	1477.79	1484.33	55	#DIV/0!	#DIV/0!
UPPER WILLOW CREEK STEX	WWH - Willow	UPPER WILLOW CREEK STEX_Willow	1986	0.260609	1	-0.24386	424	Conventional	Unburned	TRUE	#DIV/0!	#DIV/0!	1.26478	1444.32	1468.22	78	#DIV/0!	#DIV/0!
V PASTURE (BC)	WWH - Whitehorse	V PASTURE (BC)_Cottonwood Cr	1986	0.34105	1	0.10367	516	Conventional	Unburned	TRUE	#DIV/0!	#DIV/0!	4.66401	1676.76	2252.98	16	#DIV/0!	#DIV/0!
V PASTURE (BC)	WWH - Whitehorse	V PASTURE (BC)_Whitehorse Cr 2	1986	0.32658	1	0.10367	516	Conventional	Unburned	TRUE	#DIV/0!	#DIV/0!	3.1335	1676.76	2004.44	57	#DIV/0!	#DIV/0!
V PASTURE (BC)	WWH - Whitehorse	V PASTURE (BC)_Whitehorse Cr 3	1986	0.262144	1	0.10367	516	Conventional	Unburned	TRUE	#DIV/0!	#DIV/0!	2.27852	1660.32	1676.76	72	#DIV/0!	#DIV/0!
W. Hubbard Sdng	SFC - Hubbard Vine	W. Hubbard Sdng_Dry Cr	1986	0.237031	1	-0.173339	388	Conventional	Unburned	TRUE	#DIV/0!	#DIV/0!	1.19876	1800.22	1860.7	54	#DIV/0!	#DIV/0!
Warm Springs 1-4 pastures	SFC - Cottonwood	Warm Springs 1-4 pastures_Cottonwood Cr	1986	0.34565	1	-0.315617	359	Conventional	Unburned	FALSE	2	0.590931	0.881668	1762.88	1792.72	132	#DIV/0!	#DIV/0!
Warm Springs 1-4 pastures	SFC - Cottonwood	Warm Springs 1-4 pastures_SF Salmon Falls Cr	1986	0.563297	1	-0.315617	359	Conventional	Unburned	FALSE	0	0	0.327141	1771.21	1774.28	310	#DIV/0!	#DIV/0!
Warm Springs 6 pastures	SFC - Cottonwood	Warm Springs 6 pastures_Cottonwood Cr	1986	0.36741	1	-0.315617	359	Conventional	Unburned	FALSE	0	0	1.02415	1853.65	1860.78	52	#DIV/0!	#DIV/0!
WHITEHORSE	WWH - Whitehorse	WHITEHORSE_Minehole Cr	1986	0.335138	1	0.10367	516	Conventional	Unburned	TRUE	#DIV/0!	#DIV/0!	5.70641	2018.57	2185.75	4	#DIV/0!	#DIV/0!
WHITEHORSE	WWH - Whitehorse	WHITEHORSE_Whitehorse Cr 1	1986	0.37972	1	0.10367	516	Conventional	Unburned	TRUE	#DIV/0!	#DIV/0!	6.4851	2017.82	2278.24	6	#DIV/0!	#DIV/0!
WHITEHORSE	WWH - Whitehorse	WHITEHORSE_Whitehorse Cr 2	1986	0.31876	1	0.10367	516	Conventional	Unburned	TRUE	#DIV/0!	#DIV/0!	2.81071	2004.44	2018.57	10	#DIV/0!	#DIV/0!
WILLOW CREEK #7 STEX	WWH - Willow	WILLOW CREEK #7 STEX_Willow	1986	0.310674	1	-0.24386	424	Conventional	Unburned	TRUE	#DIV/0!	#DIV/0!	2.20305	1673.71	1713.18	34	#DIV/0!	#DIV/0!
WILLOW CREEK EXCL #4 STEX	WWH - Whitehorse	WILLOW CREEK EXCL #4 STEX_Little Whitehorse Cr	1986	0.314212	1	0.10367	516	Conventional	Unburned	TRUE	#DIV/0!	#DIV/0!	1.97499	1484.33	1523.05	54	#DIV/0!	#DIV/0!
WILLOW CREEK EXCL #4 STEX	WWH - Willow	WILLOW CREEK EXCL #4 STEX_Willow	1986	0.330993	1	-0.24386	424	Conventional	Unburned	TRUE	#DIV/0!	#DIV/0!	2.43201	1606.23	1623.44	43	#DIV/0!	#DIV/0!
WILLOW CREEK EXCL #5 STEX	WWH - Willow	WILLOW CREEK EXCL #5 STEX_Willow	1986	0.360575	1	-0.24386	424	Conventional	Unburned	TRUE	#DIV/0!	#DIV/0!	2.85445	1631.74	1646.15	41	#DIV/0!	#DIV/0!
WILLOW CREEK STEX #3	WWH - Willow	WILLOW CREEK STEX #3_Willow	1986	0.311369	1	-0.24386	424	Conventional	Unburned	TRUE	#DIV/0!	#DIV/0!	2.43037	1512.75	1534.45	59	#DIV/0!	#DIV/0!
WILLOW	WWH - Whitehorse	WILLOW_Little Whitehorse Cr	1986	0.307917	1	0.10367	516	Conventional	Unburned	TRUE	#DIV/0!	#DIV/0!	1.54683	1674.41	1726.48	40	#DIV/0!	#DIV/0!
WILLOW	WWH - Whitehorse	WILLOW_Little Whitehorse Cr 2	1986	0.303177	1	0.10367	516	Conventional	Unburned	TRUE	#DIV/0!	#DIV/0!	5.99293	1765.88	2228.36	12	#DIV/0!	#DIV/0!
WILLOW	WWH - Willow	WILLOW_Willow	1986	0.422898	1	-0.24386	424	Conventional	Unburned	TRUE	#DIV/0!	#DIV/0!	6.17626	1713.18	2216.23	21	#DIV/0!	#DIV/0!
WILOW CREEK #6 STEX	WWH - Willow	WILOW CREEK #6 STEX_Willow	1986	0.335134	1	-0.24386	424	Conventional	Unburned	TRUE	#DIV/0!	#DIV/0!	2.43669	1654.18	1670.1	40	#DIV/0!	#DIV/0!
15-MILE	WWH - Whitehorse	15-MILE_Doolittle Cr 1	1987	0.30761	1	-0.24386	343	Conventional	Unburned	TRUE	#DIV/0!	#DIV/0!	3.36649	1896.14	2003.58	15	#DIV/0!	#DIV/0!
15-MILE	WWH - Whitehorse	15-MILE_Doolittle Cr 2	1987	0.327938	1	-0.24386	343	Conventional	Unburned	TRUE	#DIV/0!	#DIV/0!	3.23882	1880.16	1896.38	16	#DIV/0!	#DIV/0!
15-MILE	WWH - Whitehorse	15-MILE_Fifteenmile Cr	1987	0.235937	1	-0.24386	343	Conventional	Unburned	TRUE	#DIV/0!	#DIV/0!	2.45916	1562.13	1972.32	63	#DIV/0!	#DIV/0!
BEAVERDAM STEX	WWH - Willow	BEAVERDAM STEX_Willow	1987	0.332613	1	-0.389038	287	Conventional	Unburned	TRUE	#DIV/0!	#DIV/0!	1.41271	1499.37	1506.08	60	#DIV/0!	#DIV/0!
Adobe Cr. pasture	Susie	BlueB_Adobe	1987	0.274173	1	-0.0345017	200	Conventional	Unburned	TRUE	#DIV/0!	#DIV/0!	3.82154	1768.25	1841.4	27	#DIV/0!	#DIV/0!
Stinson riparian	Susie	BlueB_BlueB	1987	0.221186	1	-0.0345017	200	Conventional	Unburned	TRUE	#DIV/0!	#DIV/0!	1.10258	1742.86	1803.61	47	#DIV/0!	#DIV/0!
Stinson riparian	Susie	BlueB_Susie	1987	0.259145	1	-0.0345017	200	Conventional	Unburned	TRUE	#DIV/0!	#DIV/0!	0.600038	1719.59	1765.9	141	#DIV/0!	#DIV/0!
Bull Camp Mntn	SFC - Hubbard Vine	Bull Camp Mntn_Bull Camp Cr	1987	0.352159	1	-0.315617	274	Conventional	Unburned	TRUE	#DIV/0!	#DIV/0!	5.46839	1986.15	2341.92	18	#DIV/0!	#DIV/0!
Bull Camp Mntn	SFC - Hubbard Vine	Bull Camp Mntn_Cold Springs Cr	1987	0.312643	1	-0.315617	274	Conventional	Unburned	TRUE	#DIV/0!	#DIV/0!	4.28229	2022.87	2085.2	6	#DIV/0!	#DIV/0!
CAMPGROUND STEX (KOA)	WWH - Willow	CAMPGROUND STEX (KOA)_Willow	1987	0.295408	1	-0.389038	287	Conventional	Unburned	TRUE	#DIV/0!	#DIV/0!	2.11315	1472.97	1492.57	62	#DIV/0!	#DIV/0!
Susie Hadley Carlin Riparian pasture	Susie	CarlinField_Susie	1987	0.230204	1	-0.0345017	200	Conventional	Unburned	TRUE	#DIV/0!	#DIV/0!	0.443232	1519.01	1572.97	389	#DIV/0!	#DIV/0!
Susie Hadley Carlin Riparian pasture	Susie	CarlinField_Susie2	1987	0.218544	1	-0.0345017	200	Conventional	Unburned	TRUE	#DIV/0!	#DIV/0!	0.647223	1572.97	1579.68	325	#DIV/0!	#DIV/0!
Choke-a-man pasture 1	SFC - Cottonwood	Choke-a-man pasture 1_Cottonwood Cr	1987	0.469517	1	-0.173339	237	Conventional	Unburned	TRUE	#DIV/0!	#DIV/0!	0.755701	1838.3	1853.99	92	#DIV/0!	#DIV/0!
Choke-a-man pasture 1	SFC - Cottonwood	Choke-a-man pasture 1_MF Cottonwood Cr	1987	0.391753	1	-0.173339	237	Conventional	Unburned	TRUE	#DIV/0!	#DIV/0!	1.41319	1853.41	1858.45	18	#DIV/0!	#DIV/0!
Choke-a-man pasture 1	SFC - Cottonwood	Choke-a-man pasture 1_NF Cottonwood Cr	1987	0.371371	1	-0.173339	237	Conventional	Unburned	TRUE	#DIV/0!	#DIV/0!	2.42287	1848.48	1862.85	19	#DIV/0!	#DIV/0!
Cottonwood 1, 4 exclosure	SFC - Cottonwood	Cottonwood 1, 4 exclosure_Cottonwood Cr	1987	0.38247	1	-0.173339	237	Exclosure	Unburned	TRUE	#DIV/0!	#DIV/0!	1.35848	1902.78	1914.87	41	#DIV/0!	#DIV/0!
Cottonwood 1, 4 pastures	SFC - Cottonwood	Cottonwood 1, 4 pastures_Cottonwood Cr	1987	0.345935	1	-0.173339	237	Conventional	Unburned	TRUE	#DIV/0!	#DIV/0!	1.87278	1914.87	1975.44	41	#DIV/0!	#DIV/0!
Cottonwood 2 pastures	SFC - Cottonwood	Cottonwood 2 pastures_Cottonwood Cr	1987	0.324322	1	-0.173339	237	Conventional	Unburned	TRUE	#DIV/0!	#DIV/0!	1.4299	1860.78	1902.78	52	#DIV/0!	#DIV/0!
Cottonwood Riparian pasture	SFC - Cottonwood	Cottonwood Riparian pasture_Salmon Falls Cr	1987	0.381643	1	-0.173339	237	Conventional	Unburned	TRUE	#DIV/0!	#DIV/0!	0.307983	1740.87	1762.88	488	#DIV/0!	#DIV/0!
Dry Crk Mntn	SFC - Hubbard Vine	Dry Crk Mntn_Dry Cr	1987	0.402667	1	-0.315617	274	Conventional	Unburned	TRUE	#DIV/0!	#DIV/0!	6.87306	1950.13	2473.34	18	#DIV/0!	#DIV/0!
E. Hubbard Sdng	SFC - Hubbard Vine	E. Hubbard Sdng_Bull Camp Cr	1987	0.117964	1	-0.315617	274	Conventional	Unburned	TRUE	#DIV/0!	#DIV/0!	0.938864	1773.89	1801.22	28	#DIV/0!	#DIV/0!
E. Hubbard Sdng	SFC - Hubbard Vine	E. Hubbard Sdng_Dry Cr 1	1987	0.127162	1	-0.315617	274	Conventional	Unburned	TRUE	#DIV/0!	#DIV/0!	0.853677	1740.76	1776.25	88	#DIV/0!	#DIV/0!
E. Hubbard Sdng	SFC - Hubbard Vine	E. Hubbard Sdng_Dry Cr 2	1987	0.116592	1	-0.315617	274	Conventional	Unburned	TRUE	#DIV/0!	#DIV/0!	1.0816	1776.25	1800.22	56	#DIV/0!	#DIV/0!
Flat	SFC - Hubbard Vine	Flat_Bull Camp Cr	1987	0.14453	0	-0.315617	274	Conventional	Unburned	TRUE	#DIV/0!	#DIV/0!	1.64042	1804.68	1894.23	25	#DIV/0!	#DIV/0!
Flat	SFC - Hubbard Vine	Flat_Cold Springs Cr	1987	0.151296	0	-0.315617	274	Conventional	Unburned	TRUE	#DIV/0!	#DIV/0!	1.28434	1787.72	1915.05	29	#DIV/0!	#DIV/0!
Flat	SFC - Hubbard Vine	Flat_Dry Cr	1987	0.164405	1	-0.315617	274	Conventional	Unburned	TRUE	#DIV/0!	#DIV/0!	1.17459	1860.7	1890.9	30	#DIV/0!	#DIV/0!
Flat	SFC - Hubbard Vine	Flat_Willow Cr	1987	0.140769	0	-0.315617	274	Conventional	Unburned	TRUE	#DIV/0!	#DIV/0!	0.868462	1767.47	1876.97	94	#DIV/0!	#DIV/0!
Goat Creek 1, 6 pastures	SFC - Cottonwood	Goat Creek 1, 6 pastures_Goat Cr	1987	0.343402	1	-0.173339	237	Conventional	Unburned	TRUE	#DIV/0!	#DIV/0!	4.34405	1901.8	1971.28	8	#DIV/0!	#DIV/0!
Goat Creek 3, 4 Exclosure	SFC - Cottonwood	Goat Creek 3, 4 Exclosure_MF Cottonwood Cr	1987	0.404614	1	-0.173339	237	Exclosure	Unburned	TRUE	#DIV/0!	#DIV/0!	2.9515	1887.76	1914.38	8	#DIV/0!	#DIV/0!
Goat Creek 3, 4 pastures	SFC - Cottonwood	Goat Creek 3, 4 pastures_MF Cottonwood Cr	1987	0.357873	1	-0.173339	237	Conventional	Unburned	TRUE	#DIV/0!	#DIV/0!	4.53564	1914.38	1965.01	8	#DIV/0!	#DIV/0!
Goat Creek 3, 4 pastures	SFC - Cottonwood	Goat Creek 3, 4 pastures_NF Cottonwood Cr	1987	0.370584	1	-0.173339	237	Conventional	Unburned	TRUE	#DIV/0!	#DIV/0!	3.0379	1901.44	1955.13	16	#DIV/0!	#DIV/0!
Goat Creek 5 Exclosure	SFC - Cottonwood	Goat Creek 5 Exclosure_NF Cottonwood Cr	1987	0.391722	1	-0.173339	237	Exclosure	Unburned	TRUE	#DIV/0!	#DIV/0!	1.93885	1881.74	1899.83	17	#DIV/0!	#DIV/0!
Goat Creek 5 pastures	SFC - Cottonwood	Goat Creek 5 pastures_MF Cottonwood Cr	1987	0.410892	1	-0.173339	237	Conventional	Unburned	TRUE	#DIV/0!	#DIV/0!	1.78292	1858.45	1887.76	18	#DIV/0!	#DIV/0!
Goat Creek 5 pastures	SFC - Cottonwood	Goat Creek 5 pastures_NF Cottonwood Cr	1987	0.380157	1	-0.173339	237	Conventional	Unburned	TRUE	#DIV/0!	#DIV/0!	1.50382	1862.85	1901.44	19	#DIV/0!	#DIV/0!
Susie Hadley Carlin Riparian pasture	Susie	Hadley_Susie	1987	0.240393	1	-0.0345017	200	Conventional	Unburned	TRUE	#DIV/0!	#DIV/0!	0.402953	1497.71	1519.01	476	#DIV/0!	#DIV/0!
Jakes Crk Mntn	SFC - Hubbard Vine	Jakes Crk Mntn_MF Jakes Cr	1987	0.366466	1	-0.315617	274	Conventional	Unburned	TRUE	#DIV/0!	#DIV/0!	6.4844	1937.53	2156.09	8	#DIV/0!	#DIV/0!
Jakes Crk Mntn	SFC - Hubbard Vine	Jakes Crk Mntn_NF Jakes Cr	1987	0.359056	1	-0.315617	274	Conventional	Unburned	TRUE	#DIV/0!	#DIV/0!	7.46069	1912.01	2183.45	7	#DIV/0!	#DIV/0!
Jakes Crk Mntn	SFC - Hubbard Vine	Jakes Crk Mntn_SF Jakes Cr	1987	0.419477	1	-0.315617	274	Conventional	Unburned	TRUE	#DIV/0!	#DIV/0!	6.25134	1893.5	2378.1	15	#DIV/0!	#DIV/0!
JUG SPRINGS STR EXCL	WWH - Whitehorse	JUG SPRINGS STR EXCL_Doolittle Cr 2	1987	0.294264	1	-0.24386	343	Conventional	Unburned	TRUE	#DIV/0!	#DIV/0!	4.6628	1738.59	1880.16	20	#DIV/0!	#DIV/0!
JUG SPRINGS	WWH - Whitehorse	JUG SPRINGS_Dry Cr	1987	0.291246	1	-0.24386	343	Conventional	Unburned	TRUE	#DIV/0!	#DIV/0!	4.50257	1896.38	2016.61	7	#DIV/0!	#DIV/0!
LITTLE WHITEHORSE #1 STEX	WWH - Whitehorse	LITTLE WHITEHORSE #1 STEX_Little Whitehorse Cr	1987	0.253663	1	-0.24386	343	Conventional	Unburned	TRUE	#DIV/0!	#DIV/0!	2.62681	1544.67	1578.04	49	#DIV/0!	#DIV/0!
LITTLE WHITEHORSE #2 STEX	WWH - Whitehorse	LITTLE WHITEHORSE #2 STEX_Little Whitehorse Cr	1987	0.233348	1	-0.24386	343	Conventional	Unburned	TRUE	#DIV/0!	#DIV/0!	1.93428	1583.8	1597.33	49	#DIV/0!	#DIV/0!
LITTLE WHITEHORSE #4 STEX	WWH - Whitehorse	LITTLE WHITEHORSE #4 STEX_Little Whitehorse Cr	1987	0.298571	1	-0.24386	343	Conventional	Unburned	TRUE	#DIV/0!	#DIV/0!	1.89128	1648.15	1674.69	42	#DIV/0!	#DIV/0!
LITTLE WHITEHORSE 3# STEX	WWH - Whitehorse	LITTLE WHITEHORSE 3# STEX_Little Whitehorse Cr	1987	0.250706	1	-0.24386	343	Conventional	Unburned	TRUE	#DIV/0!	#DIV/0!	1.75171	1606.71	1638.99	45	#DIV/0!	#DIV/0!
LOWER L WHITEHORSE 1991 STEX	WWH - Whitehorse	LOWER L WHITEHORSE 1991 STEX_Little Whitehorse Cr	1987	0.290021	1	-0.24386	343	Conventional	Unburned	TRUE	#DIV/0!	#DIV/0!	0.854792	1446.63	1451.07	73	#DIV/0!	#DIV/0!
LOWER LUSCHER	WWH - Whitehorse	LOWER LUSCHER_LUSCHER	1987	0.350771	1	-0.24386	343	Conventional	Unburned	TRUE	#DIV/0!	#DIV/0!	1.03788	1444.11	1474.74	193	#DIV/0!	#DIV/0!
LOWER WILLOW CREEK STEX	WWH - Willow	LOWER WILLOW CREEK STEX_Willow	1987	0.232159	1	-0.389038	287	Conventional	Unburned	TRUE	#DIV/0!	#DIV/0!	1.14394	1423.4	1431.99	92	#DIV/0!	#DIV/0!
LUSCHER	WWH - Whitehorse	LUSCHER_Doolittle Cr 2	1987	0.27369	1	-0.24386	343	Conventional	Unburned	TRUE	#DIV/0!	#DIV/0!	8.09443	1566.02	1738.59	26	#DIV/0!	#DIV/0!
LUSCHER	WWH - Whitehorse	LUSCHER_Fifteenmile Cr	1987	0.297759	1	-0.24386	343	Conventional	Unburned	TRUE	#DIV/0!	#DIV/0!	4.17275	1479.75	1562.13	64	#DIV/0!	#DIV/0!
LUSCHER	WWH - Whitehorse	LUSCHER_Whitehorse Cr 3	1987	0.285395	1	-0.24386	343	Conventional	Unburned	TRUE	#DIV/0!	#DIV/0!	2.36519	1565.94	1660.32	78	#DIV/0!	#DIV/0!
LUSCHER	WWH - Whitehorse	LUSCHER_Whitehorse Cr 4	1987	0.324817	1	-0.24386	343	Conventional	Unburned	TRUE	#DIV/0!	#DIV/0!	1.97114	1479.75	1566.02	109	#DIV/0!	#DIV/0!
LUSCHER	WWH - Whitehorse	LUSCHER_Whitehorse Cr 5	1987	0.340783	1	-0.24386	343	Conventional	Unburned	TRUE	#DIV/0!	#DIV/0!	1.19206	1474.74	1479.86	176	#DIV/0!	#DIV/0!
McKinnley FFR riparian pasture	Susie	McKin_Adobe	1987	0.219286	1	-0.0345017	200	Conventional	Unburned	TRUE	#DIV/0!	#DIV/0!	3.0116	1675.14	1768.25	36	#DIV/0!	#DIV/0!
Camp Creek riparian pasture	Susie	McKin_Camp	1987	0.280616	1	-0.0345017	200	Conventional	Unburned	TRUE	#DIV/0!	#DIV/0!	2.60527	1707.69	1828.87	14	#DIV/0!	#DIV/0!
McKinnley FFR riparian pasture	Susie	McKin_Susie	1987	0.248319	1	-0.0345017	200	Conventional	Unburned	TRUE	#DIV/0!	#DIV/0!	0.924797	1585.66	1695.39	294	#DIV/0!	#DIV/0!
Camp Creek riparian pasture	Susie	McKin_Susie2	1987	0.25063	1	-0.0345017	200	Conventional	Unburned	TRUE	#DIV/0!	#DIV/0!	0.597796	1695.39	1719.01	208	#DIV/0!	#DIV/0!
Camp Creek Susie exclosure	Susie	McKin_SusieEx	1987	0.240129	1	-0.0345017	200	Exclosure	Unburned	TRUE	#DIV/0!	#DIV/0!	0.102158	1719.01	1719.59	141	#DIV/0!	#DIV/0!
Newmont exclosure	Susie	McKin_SusieExNewM	1987	0.182459	1	-0.0345017	200	Conventional	Unburned	TRUE	#DIV/0!	#DIV/0!	0.347224	1579.71	1585.66	323	#DIV/0!	#DIV/0!
MIDDLE L WHITEHORSE 1991 STEX	WWH - Whitehorse	MIDDLE L WHITEHORSE 1991 STEX_Little Whitehorse Cr	1987	0.240206	1	-0.24386	343	Conventional	Unburned	TRUE	#DIV/0!	#DIV/0!	1.16748	1453.57	1469.45	72	#DIV/0!	#DIV/0!
Middle pasture exclosure	SFC - Hubbard Vine	Middle pasture exclosure_SF Jakes Cr	1987	0.23802	1	-0.315617	274	missing	Unburned	TRUE	#DIV/0!	#DIV/0!	3.01667	1815.59	1825.39	20	#DIV/0!	#DIV/0!
MIDDLE WILLOW CREEK STEX	WWH - Willow	MIDDLE WILLOW CREEK STEX_Willow	1987	0.219055	1	-0.389038	287	Conventional	Unburned	TRUE	#DIV/0!	#DIV/0!	1.0267	1433.08	1442.44	79	#DIV/0!	#DIV/0!
Middle	SFC - Hubbard Vine	Middle_Dead Bull Cr	1987	0.126877	1	-0.315617	274	Conventional	Unburned	TRUE	#DIV/0!	#DIV/0!	2.59734	1757.24	1939.06	11	#DIV/0!	#DIV/0!
Middle	SFC - Hubbard Vine	Middle_Dry Fork Jakes Cr	1987	0.131769	1	-0.315617	274	Conventional	Unburned	TRUE	#DIV/0!	#DIV/0!	1.82141	1772.82	1837.35	35	#DIV/0!	#DIV/0!
Middle	SFC - Hubbard Vine	Middle_Jakes Cr 1	1987	0.131107	1	-0.315617	274	Conventional	Unburned	TRUE	#DIV/0!	#DIV/0!	0.428274	1765.59	1773.57	94	#DIV/0!	#DIV/0!
Middle	SFC - Hubbard Vine	Middle_Jakes Cr 2	1987	0.125828	1	-0.315617	274	Conventional	Unburned	TRUE	#DIV/0!	#DIV/0!	0.76658	1773.57	1780.15	59	#DIV/0!	#DIV/0!
Middle	SFC - Hubbard Vine	Middle_NF Jakes Cr	1987	0.187939	1	-0.315617	274	Conventional	Unburned	TRUE	#DIV/0!	#DIV/0!	1.99516	1779.83	1875.13	37	#DIV/0!	#DIV/0!
Middle	SFC - Hubbard Vine	Middle_SF Jakes Cr	1987	0.178293	1	-0.315617	274	Conventional	Unburned	TRUE	#DIV/0!	#DIV/0!	2.50087	1780.15	1893.5	21	#DIV/0!	#DIV/0!
RED MOUNTAIN SOUTH	WWH - Whitehorse	RED MOUNTAIN SOUTH_Little Whitehorse Cr	1987	0.270499	1	-0.24386	343	Conventional	Unburned	TRUE	#DIV/0!	#DIV/0!	1.50406	1531.36	1544.67	53	#DIV/0!	#DIV/0!
RED MOUNTAIN SOUTH	WWH - Willow	RED MOUNTAIN SOUTH_Willow	1987	0.275578	1	-0.389038	287	Conventional	Unburned	TRUE	#DIV/0!	#DIV/0!	2.42564	1468.22	1601.63	75	#DIV/0!	#DIV/0!
RED MOUNTAIN SOUTH	WWH - Willow	RED MOUNTAIN SOUTH_Willow L	1987	0.246459	1	-0.389038	287	Conventional	Unburned	TRUE	#DIV/0!	#DIV/0!	0.912358	1355.22	1423.4	108	#DIV/0!	#DIV/0!
South Fork Salmon Falls Creek exclosure	SFC - Cottonwood	South Fork Salmon Falls Creek exclosure_SF Salmon Falls Cr	1987	0.395781	1	-0.173339	237	Exclosure	Unburned	TRUE	#DIV/0!	#DIV/0!	0.341713	1765.22	1771.21	312	#DIV/0!	#DIV/0!
Triangle	SFC - Hubbard Vine	Triangle_Dead Bull Cr	1987	0.259717	1	-0.315617	274	Conventional	Unburned	TRUE	#DIV/0!	#DIV/0!	5.15523	1939.06	2152.3	5	#DIV/0!	#DIV/0!
UPPER LITTLE WHITEHORSE 1991 STEX	WWH - Whitehorse	UPPER LITTLE WHITEHORSE 1991 STEX_Little Whitehorse Cr	1987	0.288981	1	-0.24386	343	Conventional	Unburned	TRUE	#DIV/0!	#DIV/0!	1.1138	1477.79	1484.33	55	#DIV/0!	#DIV/0!
UPPER WILLOW CREEK STEX	WWH - Willow	UPPER WILLOW CREEK STEX_Willow	1987	0.238337	1	-0.389038	287	Conventional	Unburned	TRUE	#DIV/0!	#DIV/0!	1.26478	1444.32	1468.22	78	#DIV/0!	#DIV/0!
V PASTURE (BC)	WWH - Whitehorse	V PASTURE (BC)_Cottonwood Cr	1987	0.332676	1	-0.24386	343	Conventional	Unburned	TRUE	#DIV/0!	#DIV/0!	4.66401	1676.76	2252.98	16	#DIV/0!	#DIV/0!
V PASTURE (BC)	WWH - Whitehorse	V PASTURE (BC)_Whitehorse Cr 2	1987	0.323726	1	-0.24386	343	Conventional	Unburned	TRUE	#DIV/0!	#DIV/0!	3.1335	1676.76	2004.44	57	#DIV/0!	#DIV/0!
V PASTURE (BC)	WWH - Whitehorse	V PASTURE (BC)_Whitehorse Cr 3	1987	0.263774	1	-0.24386	343	Conventional	Unburned	TRUE	#DIV/0!	#DIV/0!	2.27852	1660.32	1676.76	72	#DIV/0!	#DIV/0!
W. Hubbard Sdng	SFC - Hubbard Vine	W. Hubbard Sdng_Dry Cr	1987	0.126817	0	-0.315617	274	Conventional	Unburned	TRUE	#DIV/0!	#DIV/0!	1.19876	1800.22	1860.7	54	#DIV/0!	#DIV/0!
Warm Springs 1-4 pastures	SFC - Cottonwood	Warm Springs 1-4 pastures_Cottonwood Cr	1987	0.352531	1	-0.173339	237	Conventional	Unburned	TRUE	#DIV/0!	#DIV/0!	0.881668	1762.88	1792.72	132	#DIV/0!	#DIV/0!
Warm Springs 1-4 pastures	SFC - Cottonwood	Warm Springs 1-4 pastures_SF Salmon Falls Cr	1987	0.462643	1	-0.173339	237	Conventional	Unburned	TRUE	#DIV/0!	#DIV/0!	0.327141	1771.21	1774.28	310	#DIV/0!	#DIV/0!
Warm Springs 6 pastures	SFC - Cottonwood	Warm Springs 6 pastures_Cottonwood Cr	1987	0.388015	1	-0.173339	237	Conventional	Unburned	TRUE	#DIV/0!	#DIV/0!	1.02415	1853.65	1860.78	52	#DIV/0!	#DIV/0!
WHITEHORSE	WWH - Whitehorse	WHITEHORSE_Minehole Cr	1987	0.33864	1	-0.24386	343	Conventional	Unburned	TRUE	#DIV/0!	#DIV/0!	5.70641	2018.57	2185.75	4	#DIV/0!	#DIV/0!
WHITEHORSE	WWH - Whitehorse	WHITEHORSE_Whitehorse Cr 1	1987	0.384858	1	-0.24386	343	Conventional	Unburned	TRUE	#DIV/0!	#DIV/0!	6.4851	2017.82	2278.24	6	#DIV/0!	#DIV/0!
WHITEHORSE	WWH - Whitehorse	WHITEHORSE_Whitehorse Cr 2	1987	0.30862	1	-0.24386	343	Conventional	Unburned	TRUE	#DIV/0!	#DIV/0!	2.81071	2004.44	2018.57	10	#DIV/0!	#DIV/0!
WILLOW CREEK #7 STEX	WWH - Willow	WILLOW CREEK #7 STEX_Willow	1987	0.306412	1	-0.389038	287	Conventional	Unburned	TRUE	#DIV/0!	#DIV/0!	2.20305	1673.71	1713.18	34	#DIV/0!	#DIV/0!
WILLOW CREEK EXCL #4 STEX	WWH - Whitehorse	WILLOW CREEK EXCL #4 STEX_Little Whitehorse Cr	1987	0.301032	1	-0.24386	343	Conventional	Unburned	TRUE	#DIV/0!	#DIV/0!	1.97499	1484.33	1523.05	54	#DIV/0!	#DIV/0!
WILLOW CREEK EXCL #4 STEX	WWH - Willow	WILLOW CREEK EXCL #4 STEX_Willow	1987	0.32437	1	-0.389038	287	Conventional	Unburned	TRUE	#DIV/0!	#DIV/0!	2.43201	1606.23	1623.44	43	#DIV/0!	#DIV/0!
WILLOW CREEK EXCL #5 STEX	WWH - Willow	WILLOW CREEK EXCL #5 STEX_Willow	1987	0.368323	1	-0.389038	287	Conventional	Unburned	TRUE	#DIV/0!	#DIV/0!	2.85445	1631.74	1646.15	41	#DIV/0!	#DIV/0!
WILLOW CREEK STEX #3	WWH - Willow	WILLOW CREEK STEX #3_Willow	1987	0.328232	1	-0.389038	287	Conventional	Unburned	TRUE	#DIV/0!	#DIV/0!	2.43037	1512.75	1534.45	59	#DIV/0!	#DIV/0!
WILLOW	WWH - Whitehorse	WILLOW_Little Whitehorse Cr	1987	0.279229	1	-0.24386	343	Conventional	Unburned	TRUE	#DIV/0!	#DIV/0!	1.54683	1674.41	1726.48	40	#DIV/0!	#DIV/0!
WILLOW	WWH - Whitehorse	WILLOW_Little Whitehorse Cr 2	1987	0.281978	1	-0.24386	343	Conventional	Unburned	TRUE	#DIV/0!	#DIV/0!	5.99293	1765.88	2228.36	12	#DIV/0!	#DIV/0!
WILLOW	WWH - Willow	WILLOW_Willow	1987	0.402886	1	-0.389038	287	Conventional	Unburned	TRUE	#DIV/0!	#DIV/0!	6.17626	1713.18	2216.23	21	#DIV/0!	#DIV/0!
WILOW CREEK #6 STEX	WWH - Willow	WILOW CREEK #6 STEX_Willow	1987	0.33506	1	-0.389038	287	Conventional	Unburned	TRUE	#DIV/0!	#DIV/0!	2.43669	1654.18	1670.1	40	#DIV/0!	#DIV/0!
15-MILE	WWH - Whitehorse	15-MILE_Doolittle Cr 1	1988	0.304344	1	1.27634	225	Conventional	Unburned	TRUE	#DIV/0!	#DIV/0!	3.36649	1896.14	2003.58	15	#DIV/0!	#DIV/0!
15-MILE	WWH - Whitehorse	15-MILE_Doolittle Cr 2	1988	0.312162	1	1.27634	225	Conventional	Unburned	TRUE	#DIV/0!	#DIV/0!	3.23882	1880.16	1896.38	16	#DIV/0!	#DIV/0!
15-MILE	WWH - Whitehorse	15-MILE_Fifteenmile Cr	1988	0.230294	1	1.27634	225	Conventional	Unburned	TRUE	#DIV/0!	#DIV/0!	2.45916	1562.13	1972.32	63	#DIV/0!	#DIV/0!
BEAVERDAM STEX	WWH - Willow	BEAVERDAM STEX_Willow	1988	0.342962	1	0.802925	202	Conventional	Unburned	TRUE	#DIV/0!	#DIV/0!	1.41271	1499.37	1506.08	60	#DIV/0!	#DIV/0!
Adobe Cr. pasture	Susie	BlueB_Adobe	1988	0.257725	1	0.624788	234	Conventional	Unburned	TRUE	#DIV/0!	#DIV/0!	3.82154	1768.25	1841.4	27	#DIV/0!	#DIV/0!
Stinson riparian	Susie	BlueB_BlueB	1988	0.188694	1	0.624788	234	Conventional	Unburned	TRUE	#DIV/0!	#DIV/0!	1.10258	1742.86	1803.61	47	#DIV/0!	#DIV/0!
Stinson riparian	Susie	BlueB_Susie	1988	0.220877	1	0.624788	234	Conventional	Unburned	TRUE	#DIV/0!	#DIV/0!	0.600038	1719.59	1765.9	141	#DIV/0!	#DIV/0!
Bull Camp Mntn	SFC - Hubbard Vine	Bull Camp Mntn_Bull Camp Cr	1988	0.304352	1	0.624788	276	Conventional	Unburned	TRUE	#DIV/0!	#DIV/0!	5.46839	1986.15	2341.92	18	#DIV/0!	#DIV/0!
Bull Camp Mntn	SFC - Hubbard Vine	Bull Camp Mntn_Cold Springs Cr	1988	0.345501	1	0.624788	276	Conventional	Unburned	TRUE	#DIV/0!	#DIV/0!	4.28229	2022.87	2085.2	6	#DIV/0!	#DIV/0!
CAMPGROUND STEX (KOA)	WWH - Willow	CAMPGROUND STEX (KOA)_Willow	1988	0.302555	1	0.802925	202	Conventional	Unburned	TRUE	#DIV/0!	#DIV/0!	2.11315	1472.97	1492.57	62	#DIV/0!	#DIV/0!
Susie Hadley Carlin Riparian pasture	Susie	CarlinField_Susie	1988	0.20985	1	0.624788	234	Conventional	Unburned	TRUE	#DIV/0!	#DIV/0!	0.443232	1519.01	1572.97	389	#DIV/0!	#DIV/0!
Susie Hadley Carlin Riparian pasture	Susie	CarlinField_Susie2	1988	0.18539	1	0.624788	234	Conventional	Unburned	TRUE	#DIV/0!	#DIV/0!	0.647223	1572.97	1579.68	325	#DIV/0!	#DIV/0!
Choke-a-man pasture 1	SFC - Cottonwood	Choke-a-man pasture 1_Cottonwood Cr	1988	0.321883	1	0.802925	232	Conventional	Unburned	TRUE	#DIV/0!	#DIV/0!	0.755701	1838.3	1853.99	92	#DIV/0!	#DIV/0!
Choke-a-man pasture 1	SFC - Cottonwood	Choke-a-man pasture 1_MF Cottonwood Cr	1988	0.259618	1	0.802925	232	Conventional	Unburned	TRUE	#DIV/0!	#DIV/0!	1.41319	1853.41	1858.45	18	#DIV/0!	#DIV/0!
Choke-a-man pasture 1	SFC - Cottonwood	Choke-a-man pasture 1_NF Cottonwood Cr	1988	0.26439	1	0.802925	232	Conventional	Unburned	TRUE	#DIV/0!	#DIV/0!	2.42287	1848.48	1862.85	19	#DIV/0!	#DIV/0!
Cottonwood 1, 4 exclosure	SFC - Cottonwood	Cottonwood 1, 4 exclosure_Cottonwood Cr	1988	0.346392	1	0.802925	232	Exclosure	Unburned	TRUE	#DIV/0!	#DIV/0!	1.35848	1902.78	1914.87	41	#DIV/0!	#DIV/0!
Cottonwood 1, 4 pastures	SFC - Cottonwood	Cottonwood 1, 4 pastures_Cottonwood Cr	1988	0.309073	1	0.802925	232	Conventional	Unburned	TRUE	#DIV/0!	#DIV/0!	1.87278	1914.87	1975.44	41	#DIV/0!	#DIV/0!
Cottonwood 2 pastures	SFC - Cottonwood	Cottonwood 2 pastures_Cottonwood Cr	1988	0.295237	1	0.802925	232	Conventional	Unburned	TRUE	#DIV/0!	#DIV/0!	1.4299	1860.78	1902.78	52	#DIV/0!	#DIV/0!
Cottonwood Riparian pasture	SFC - Cottonwood	Cottonwood Riparian pasture_Salmon Falls Cr	1988	0.321359	1	0.802925	232	Conventional	Unburned	TRUE	#DIV/0!	#DIV/0!	0.307983	1740.87	1762.88	488	#DIV/0!	#DIV/0!
Dry Crk Mntn	SFC - Hubbard Vine	Dry Crk Mntn_Dry Cr	1988	0.294582	1	0.624788	276	Conventional	Unburned	TRUE	#DIV/0!	#DIV/0!	6.87306	1950.13	2473.34	18	#DIV/0!	#DIV/0!
E. Hubbard Sdng	SFC - Hubbard Vine	E. Hubbard Sdng_Bull Camp Cr	1988	0.136637	1	0.624788	276	Conventional	Unburned	TRUE	#DIV/0!	#DIV/0!	0.938864	1773.89	1801.22	28	#DIV/0!	#DIV/0!
E. Hubbard Sdng	SFC - Hubbard Vine	E. Hubbard Sdng_Dry Cr 1	1988	0.112851	1	0.624788	276	Conventional	Unburned	TRUE	#DIV/0!	#DIV/0!	0.853677	1740.76	1776.25	88	#DIV/0!	#DIV/0!
E. Hubbard Sdng	SFC - Hubbard Vine	E. Hubbard Sdng_Dry Cr 2	1988	0.11009	1	0.624788	276	Conventional	Unburned	TRUE	#DIV/0!	#DIV/0!	1.0816	1776.25	1800.22	56	#DIV/0!	#DIV/0!
Flat	SFC - Hubbard Vine	Flat_Bull Camp Cr	1988	0.149219	1	0.624788	276	Conventional	Unburned	TRUE	#DIV/0!	#DIV/0!	1.64042	1804.68	1894.23	25	#DIV/0!	#DIV/0!
Flat	SFC - Hubbard Vine	Flat_Cold Springs Cr	1988	0.134653	1	0.624788	276	Conventional	Unburned	TRUE	#DIV/0!	#DIV/0!	1.28434	1787.72	1915.05	29	#DIV/0!	#DIV/0!
Flat	SFC - Hubbard Vine	Flat_Dry Cr	1988	0.160208	1	0.624788	276	Conventional	Unburned	TRUE	#DIV/0!	#DIV/0!	1.17459	1860.7	1890.9	30	#DIV/0!	#DIV/0!
Flat	SFC - Hubbard Vine	Flat_Willow Cr	1988	0.135268	1	0.624788	276	Conventional	Unburned	TRUE	#DIV/0!	#DIV/0!	0.868462	1767.47	1876.97	94	#DIV/0!	#DIV/0!
Goat Creek 1, 6 pastures	SFC - Cottonwood	Goat Creek 1, 6 pastures_Goat Cr	1988	0.262732	1	0.802925	232	Conventional	Unburned	TRUE	#DIV/0!	#DIV/0!	4.34405	1901.8	1971.28	8	#DIV/0!	#DIV/0!
Goat Creek 3, 4 Exclosure	SFC - Cottonwood	Goat Creek 3, 4 Exclosure_MF Cottonwood Cr	1988	0.300798	1	0.802925	232	Exclosure	Unburned	TRUE	#DIV/0!	#DIV/0!	2.9515	1887.76	1914.38	8	#DIV/0!	#DIV/0!
Goat Creek 3, 4 pastures	SFC - Cottonwood	Goat Creek 3, 4 pastures_MF Cottonwood Cr	1988	0.275698	1	0.802925	232	Conventional	Unburned	TRUE	#DIV/0!	#DIV/0!	4.53564	1914.38	1965.01	8	#DIV/0!	#DIV/0!
Goat Creek 3, 4 pastures	SFC - Cottonwood	Goat Creek 3, 4 pastures_NF Cottonwood Cr	1988	0.301826	1	0.802925	232	Conventional	Unburned	TRUE	#DIV/0!	#DIV/0!	3.0379	1901.44	1955.13	16	#DIV/0!	#DIV/0!
Goat Creek 5 Exclosure	SFC - Cottonwood	Goat Creek 5 Exclosure_NF Cottonwood Cr	1988	0.28667	1	0.802925	232	Exclosure	Unburned	TRUE	#DIV/0!	#DIV/0!	1.93885	1881.74	1899.83	17	#DIV/0!	#DIV/0!
Goat Creek 5 pastures	SFC - Cottonwood	Goat Creek 5 pastures_MF Cottonwood Cr	1988	0.308877	1	0.802925	232	Conventional	Unburned	TRUE	#DIV/0!	#DIV/0!	1.78292	1858.45	1887.76	18	#DIV/0!	#DIV/0!
Goat Creek 5 pastures	SFC - Cottonwood	Goat Creek 5 pastures_NF Cottonwood Cr	1988	0.288415	1	0.802925	232	Conventional	Unburned	TRUE	#DIV/0!	#DIV/0!	1.50382	1862.85	1901.44	19	#DIV/0!	#DIV/0!
Susie Hadley Carlin Riparian pasture	Susie	Hadley_Susie	1988	0.228035	1	0.624788	234	Conventional	Unburned	TRUE	#DIV/0!	#DIV/0!	0.402953	1497.71	1519.01	476	#DIV/0!	#DIV/0!
Jakes Crk Mntn	SFC - Hubbard Vine	Jakes Crk Mntn_MF Jakes Cr	1988	0.255728	1	0.624788	276	Conventional	Unburned	TRUE	#DIV/0!	#DIV/0!	6.4844	1937.53	2156.09	8	#DIV/0!	#DIV/0!
Jakes Crk Mntn	SFC - Hubbard Vine	Jakes Crk Mntn_NF Jakes Cr	1988	0.228825	1	0.624788	276	Conventional	Unburned	TRUE	#DIV/0!	#DIV/0!	7.46069	1912.01	2183.45	7	#DIV/0!	#DIV/0!
Jakes Crk Mntn	SFC - Hubbard Vine	Jakes Crk Mntn_SF Jakes Cr	1988	0.30365	1	0.624788	276	Conventional	Unburned	TRUE	#DIV/0!	#DIV/0!	6.25134	1893.5	2378.1	15	#DIV/0!	#DIV/0!
JUG SPRINGS STR EXCL	WWH - Whitehorse	JUG SPRINGS STR EXCL_Doolittle Cr 2	1988	0.274428	1	1.27634	225	Conventional	Unburned	TRUE	#DIV/0!	#DIV/0!	4.6628	1738.59	1880.16	20	#DIV/0!	#DIV/0!
JUG SPRINGS	WWH - Whitehorse	JUG SPRINGS_Dry Cr	1988	0.255247	1	1.27634	225	Conventional	Unburned	TRUE	#DIV/0!	#DIV/0!	4.50257	1896.38	2016.61	7	#DIV/0!	#DIV/0!
LITTLE WHITEHORSE #1 STEX	WWH - Whitehorse	LITTLE WHITEHORSE #1 STEX_Little Whitehorse Cr	1988	0.227531	1	1.27634	225	Conventional	Unburned	TRUE	#DIV/0!	#DIV/0!	2.62681	1544.67	1578.04	49	#DIV/0!	#DIV/0!
LITTLE WHITEHORSE #2 STEX	WWH - Whitehorse	LITTLE WHITEHORSE #2 STEX_Little Whitehorse Cr	1988	0.223912	1	1.27634	225	Conventional	Unburned	TRUE	#DIV/0!	#DIV/0!	1.93428	1583.8	1597.33	49	#DIV/0!	#DIV/0!
LITTLE WHITEHORSE #4 STEX	WWH - Whitehorse	LITTLE WHITEHORSE #4 STEX_Little Whitehorse Cr	1988	0.318235	1	1.27634	225	Conventional	Unburned	TRUE	#DIV/0!	#DIV/0!	1.89128	1648.15	1674.69	42	#DIV/0!	#DIV/0!
LITTLE WHITEHORSE 3# STEX	WWH - Whitehorse	LITTLE WHITEHORSE 3# STEX_Little Whitehorse Cr	1988	0.235006	1	1.27634	225	Conventional	Unburned	TRUE	#DIV/0!	#DIV/0!	1.75171	1606.71	1638.99	45	#DIV/0!	#DIV/0!
LOWER L WHITEHORSE 1991 STEX	WWH - Whitehorse	LOWER L WHITEHORSE 1991 STEX_Little Whitehorse Cr	1988	0.2376	1	1.27634	225	Conventional	Unburned	TRUE	#DIV/0!	#DIV/0!	0.854792	1446.63	1451.07	73	#DIV/0!	#DIV/0!
LOWER LUSCHER	WWH - Whitehorse	LOWER LUSCHER_LUSCHER	1988	0.345407	1	1.27634	225	Conventional	Unburned	TRUE	#DIV/0!	#DIV/0!	1.03788	1444.11	1474.74	193	#DIV/0!	#DIV/0!
LOWER WILLOW CREEK STEX	WWH - Willow	LOWER WILLOW CREEK STEX_Willow	1988	0.226896	1	0.802925	202	Conventional	Unburned	TRUE	#DIV/0!	#DIV/0!	1.14394	1423.4	1431.99	92	#DIV/0!	#DIV/0!
LUSCHER	WWH - Whitehorse	LUSCHER_Doolittle Cr 2	1988	0.262299	1	1.27634	225	Conventional	Unburned	TRUE	#DIV/0!	#DIV/0!	8.09443	1566.02	1738.59	26	#DIV/0!	#DIV/0!
LUSCHER	WWH - Whitehorse	LUSCHER_Fifteenmile Cr	1988	0.33889	1	1.27634	225	Conventional	Unburned	TRUE	#DIV/0!	#DIV/0!	4.17275	1479.75	1562.13	64	#DIV/0!	#DIV/0!
LUSCHER	WWH - Whitehorse	LUSCHER_Whitehorse Cr 3	1988	0.308088	1	1.27634	225	Conventional	Unburned	TRUE	#DIV/0!	#DIV/0!	2.36519	1565.94	1660.32	78	#DIV/0!	#DIV/0!
LUSCHER	WWH - Whitehorse	LUSCHER_Whitehorse Cr 4	1988	0.364215	1	1.27634	225	Conventional	Unburned	TRUE	#DIV/0!	#DIV/0!	1.97114	1479.75	1566.02	109	#DIV/0!	#DIV/0!
LUSCHER	WWH - Whitehorse	LUSCHER_Whitehorse Cr 5	1988	0.382437	1	1.27634	225	Conventional	Unburned	TRUE	#DIV/0!	#DIV/0!	1.19206	1474.74	1479.86	176	#DIV/0!	#DIV/0!
McKinnley FFR riparian pasture	Susie	McKin_Adobe	1988	0.204739	1	0.624788	234	Conventional	Unburned	TRUE	#DIV/0!	#DIV/0!	3.0116	1675.14	1768.25	36	#DIV/0!	#DIV/0!
Camp Creek riparian pasture	Susie	McKin_Camp	1988	0.250621	1	0.624788	234	Conventional	Unburned	TRUE	#DIV/0!	#DIV/0!	2.60527	1707.69	1828.87	14	#DIV/0!	#DIV/0!
McKinnley FFR riparian pasture	Susie	McKin_Susie	1988	0.23197	1	0.624788	234	Conventional	Unburned	TRUE	#DIV/0!	#DIV/0!	0.924797	1585.66	1695.39	294	#DIV/0!	#DIV/0!
Camp Creek riparian pasture	Susie	McKin_Susie2	1988	0.238047	1	0.624788	234	Conventional	Unburned	TRUE	#DIV/0!	#DIV/0!	0.597796	1695.39	1719.01	208	#DIV/0!	#DIV/0!
Camp Creek Susie exclosure	Susie	McKin_SusieEx	1988	0.256013	1	0.624788	234	Exclosure	Unburned	TRUE	#DIV/0!	#DIV/0!	0.102158	1719.01	1719.59	141	#DIV/0!	#DIV/0!
Newmont exclosure	Susie	McKin_SusieExNewM	1988	0.180618	1	0.624788	234	Conventional	Unburned	TRUE	#DIV/0!	#DIV/0!	0.347224	1579.71	1585.66	323	#DIV/0!	#DIV/0!
MIDDLE L WHITEHORSE 1991 STEX	WWH - Whitehorse	MIDDLE L WHITEHORSE 1991 STEX_Little Whitehorse Cr	1988	0.214471	1	1.27634	225	Conventional	Unburned	TRUE	#DIV/0!	#DIV/0!	1.16748	1453.57	1469.45	72	#DIV/0!	#DIV/0!
Middle pasture exclosure	SFC - Hubbard Vine	Middle pasture exclosure_SF Jakes Cr	1988	0.288623	1	0.624788	276	missing	Unburned	TRUE	#DIV/0!	#DIV/0!	3.01667	1815.59	1825.39	20	#DIV/0!	#DIV/0!
MIDDLE WILLOW CREEK STEX	WWH - Willow	MIDDLE WILLOW CREEK STEX_Willow	1988	0.199611	1	0.802925	202	Conventional	Unburned	TRUE	#DIV/0!	#DIV/0!	1.0267	1433.08	1442.44	79	#DIV/0!	#DIV/0!
Middle	SFC - Hubbard Vine	Middle_Dead Bull Cr	1988	0.122086	1	0.624788	276	Conventional	Unburned	TRUE	#DIV/0!	#DIV/0!	2.59734	1757.24	1939.06	11	#DIV/0!	#DIV/0!
Middle	SFC - Hubbard Vine	Middle_Dry Fork Jakes Cr	1988	0.142952	1	0.624788	276	Conventional	Unburned	TRUE	#DIV/0!	#DIV/0!	1.82141	1772.82	1837.35	35	#DIV/0!	#DIV/0!
Middle	SFC - Hubbard Vine	Middle_Jakes Cr 1	1988	0.177737	1	0.624788	276	Conventional	Unburned	TRUE	#DIV/0!	#DIV/0!	0.428274	1765.59	1773.57	94	#DIV/0!	#DIV/0!
Middle	SFC - Hubbard Vine	Middle_Jakes Cr 2	1988	0.167477	1	0.624788	276	Conventional	Unburned	TRUE	#DIV/0!	#DIV/0!	0.76658	1773.57	1780.15	59	#DIV/0!	#DIV/0!
Middle	SFC - Hubbard Vine	Middle_NF Jakes Cr	1988	0.182851	1	0.624788	276	Conventional	Unburned	TRUE	#DIV/0!	#DIV/0!	1.99516	1779.83	1875.13	37	#DIV/0!	#DIV/0!
Middle	SFC - Hubbard Vine	Middle_SF Jakes Cr	1988	0.180626	1	0.624788	276	Conventional	Unburned	TRUE	#DIV/0!	#DIV/0!	2.50087	1780.15	1893.5	21	#DIV/0!	#DIV/0!
RED MOUNTAIN SOUTH	WWH - Whitehorse	RED MOUNTAIN SOUTH_Little Whitehorse Cr	1988	0.249069	1	1.27634	225	Conventional	Unburned	TRUE	#DIV/0!	#DIV/0!	1.50406	1531.36	1544.67	53	#DIV/0!	#DIV/0!
RED MOUNTAIN SOUTH	WWH - Willow	RED MOUNTAIN SOUTH_Willow	1988	0.267695	1	0.802925	202	Conventional	Unburned	TRUE	#DIV/0!	#DIV/0!	2.42564	1468.22	1601.63	75	#DIV/0!	#DIV/0!
RED MOUNTAIN SOUTH	WWH - Willow	RED MOUNTAIN SOUTH_Willow L	1988	0.228404	1	0.802925	202	Conventional	Unburned	TRUE	#DIV/0!	#DIV/0!	0.912358	1355.22	1423.4	108	#DIV/0!	#DIV/0!
South Fork Salmon Falls Creek exclosure	SFC - Cottonwood	South Fork Salmon Falls Creek exclosure_SF Salmon Falls Cr	1988	0.381194	1	0.802925	232	Exclosure	Unburned	TRUE	#DIV/0!	#DIV/0!	0.341713	1765.22	1771.21	312	#DIV/0!	#DIV/0!
Triangle	SFC - Hubbard Vine	Triangle_Dead Bull Cr	1988	0.180755	1	0.624788	276	Conventional	Unburned	TRUE	#DIV/0!	#DIV/0!	5.15523	1939.06	2152.3	5	#DIV/0!	#DIV/0!
UPPER LITTLE WHITEHORSE 1991 STEX	WWH - Whitehorse	UPPER LITTLE WHITEHORSE 1991 STEX_Little Whitehorse Cr	1988	0.232093	1	1.27634	225	Conventional	Unburned	TRUE	#DIV/0!	#DIV/0!	1.1138	1477.79	1484.33	55	#DIV/0!	#DIV/0!
UPPER WILLOW CREEK STEX	WWH - Willow	UPPER WILLOW CREEK STEX_Willow	1988	0.226471	1	0.802925	202	Conventional	Unburned	TRUE	#DIV/0!	#DIV/0!	1.26478	1444.32	1468.22	78	#DIV/0!	#DIV/0!
V PASTURE (BC)	WWH - Whitehorse	V PASTURE (BC)_Cottonwood Cr	1988	0.303477	1	1.27634	225	Conventional	Unburned	TRUE	#DIV/0!	#DIV/0!	4.66401	1676.76	2252.98	16	#DIV/0!	#DIV/0!
V PASTURE (BC)	WWH - Whitehorse	V PASTURE (BC)_Whitehorse Cr 2	1988	0.310045	1	1.27634	225	Conventional	Unburned	TRUE	#DIV/0!	#DIV/0!	3.1335	1676.76	2004.44	57	#DIV/0!	#DIV/0!
V PASTURE (BC)	WWH - Whitehorse	V PASTURE (BC)_Whitehorse Cr 3	1988	0.269242	1	1.27634	225	Conventional	Unburned	TRUE	#DIV/0!	#DIV/0!	2.27852	1660.32	1676.76	72	#DIV/0!	#DIV/0!
W. Hubbard Sdng	SFC - Hubbard Vine	W. Hubbard Sdng_Dry Cr	1988	0.143661	1	0.624788	276	Conventional	Unburned	TRUE	#DIV/0!	#DIV/0!	1.19876	1800.22	1860.7	54	#DIV/0!	#DIV/0!
Warm Springs 1-4 pastures	SFC - Cottonwood	Warm Springs 1-4 pastures_Cottonwood Cr	1988	0.316852	1	0.802925	232	Conventional	Unburned	TRUE	#DIV/0!	#DIV/0!	0.881668	1762.88	1792.72	132	#DIV/0!	#DIV/0!
Warm Springs 1-4 pastures	SFC - Cottonwood	Warm Springs 1-4 pastures_SF Salmon Falls Cr	1988	0.566142	1	0.802925	232	Conventional	Unburned	TRUE	#DIV/0!	#DIV/0!	0.327141	1771.21	1774.28	310	#DIV/0!	#DIV/0!
Warm Springs 6 pastures	SFC - Cottonwood	Warm Springs 6 pastures_Cottonwood Cr	1988	0.315712	1	0.802925	232	Conventional	Unburned	TRUE	#DIV/0!	#DIV/0!	1.02415	1853.65	1860.78	52	#DIV/0!	#DIV/0!
WHITEHORSE	WWH - Whitehorse	WHITEHORSE_Minehole Cr	1988	0.310609	1	1.27634	225	Conventional	Unburned	TRUE	#DIV/0!	#DIV/0!	5.70641	2018.57	2185.75	4	#DIV/0!	#DIV/0!
WHITEHORSE	WWH - Whitehorse	WHITEHORSE_Whitehorse Cr 1	1988	0.347534	1	1.27634	225	Conventional	Unburned	TRUE	#DIV/0!	#DIV/0!	6.4851	2017.82	2278.24	6	#DIV/0!	#DIV/0!
WHITEHORSE	WWH - Whitehorse	WHITEHORSE_Whitehorse Cr 2	1988	0.300576	1	1.27634	225	Conventional	Unburned	TRUE	#DIV/0!	#DIV/0!	2.81071	2004.44	2018.57	10	#DIV/0!	#DIV/0!
WILLOW CREEK #7 STEX	WWH - Willow	WILLOW CREEK #7 STEX_Willow	1988	0.268593	1	0.802925	202	Conventional	Unburned	TRUE	#DIV/0!	#DIV/0!	2.20305	1673.71	1713.18	34	#DIV/0!	#DIV/0!
WILLOW CREEK EXCL #4 STEX	WWH - Whitehorse	WILLOW CREEK EXCL #4 STEX_Little Whitehorse Cr	1988	0.276478	1	1.27634	225	Conventional	Unburned	TRUE	#DIV/0!	#DIV/0!	1.97499	1484.33	1523.05	54	#DIV/0!	#DIV/0!
WILLOW CREEK EXCL #4 STEX	WWH - Willow	WILLOW CREEK EXCL #4 STEX_Willow	1988	0.299941	1	0.802925	202	Conventional	Unburned	TRUE	#DIV/0!	#DIV/0!	2.43201	1606.23	1623.44	43	#DIV/0!	#DIV/0!
WILLOW CREEK EXCL #5 STEX	WWH - Willow	WILLOW CREEK EXCL #5 STEX_Willow	1988	0.368628	1	0.802925	202	Conventional	Unburned	TRUE	#DIV/0!	#DIV/0!	2.85445	1631.74	1646.15	41	#DIV/0!	#DIV/0!
WILLOW CREEK STEX #3	WWH - Willow	WILLOW CREEK STEX #3_Willow	1988	0.334145	1	0.802925	202	Conventional	Unburned	TRUE	#DIV/0!	#DIV/0!	2.43037	1512.75	1534.45	59	#DIV/0!	#DIV/0!
WILLOW	WWH - Whitehorse	WILLOW_Little Whitehorse Cr	1988	0.294107	1	1.27634	225	Conventional	Unburned	TRUE	#DIV/0!	#DIV/0!	1.54683	1674.41	1726.48	40	#DIV/0!	#DIV/0!
WILLOW	WWH - Whitehorse	WILLOW_Little Whitehorse Cr 2	1988	0.250302	1	1.27634	225	Conventional	Unburned	TRUE	#DIV/0!	#DIV/0!	5.99293	1765.88	2228.36	12	#DIV/0!	#DIV/0!
WILLOW	WWH - Willow	WILLOW_Willow	1988	0.365321	1	0.802925	202	Conventional	Unburned	TRUE	#DIV/0!	#DIV/0!	6.17626	1713.18	2216.23	21	#DIV/0!	#DIV/0!
WILOW CREEK #6 STEX	WWH - Willow	WILOW CREEK #6 STEX_Willow	1988	0.295777	1	0.802925	202	Conventional	Unburned	TRUE	#DIV/0!	#DIV/0!	2.43669	1654.18	1670.1	40	#DIV/0!	#DIV/0!
15-MILE	WWH - Whitehorse	15-MILE_Doolittle Cr 1	1989	0.350082	1	0.464622	413	Conserve	Unburned	TRUE	#DIV/0!	#DIV/0!	3.36649	1896.14	2003.58	15	#DIV/0!	#DIV/0!
15-MILE	WWH - Whitehorse	15-MILE_Doolittle Cr 2	1989	0.344619	1	0.464622	413	Conserve	Unburned	TRUE	#DIV/0!	#DIV/0!	3.23882	1880.16	1896.38	16	#DIV/0!	#DIV/0!
15-MILE	WWH - Whitehorse	15-MILE_Fifteenmile Cr	1989	0.279925	1	0.464622	413	Conserve	Unburned	TRUE	#DIV/0!	#DIV/0!	2.45916	1562.13	1972.32	63	#DIV/0!	#DIV/0!
BEAVERDAM STEX	WWH - Willow	BEAVERDAM STEX_Willow	1989	0.354811	1	0.389038	353	Exclosure	Unburned	TRUE	#DIV/0!	#DIV/0!	1.41271	1499.37	1506.08	60	#DIV/0!	#DIV/0!
Adobe Cr. pasture	Susie	BlueB_Adobe	1989	0.26531	1	0.173339	309	Conventional	Unburned	TRUE	#DIV/0!	#DIV/0!	3.82154	1768.25	1841.4	27	#DIV/0!	#DIV/0!
Stinson riparian	Susie	BlueB_BlueB	1989	0.223068	1	0.173339	309	Conventional	Unburned	TRUE	#DIV/0!	#DIV/0!	1.10258	1742.86	1803.61	47	#DIV/0!	#DIV/0!
Stinson riparian	Susie	BlueB_Susie	1989	0.236825	1	0.173339	309	Conventional	Unburned	TRUE	#DIV/0!	#DIV/0!	0.600038	1719.59	1765.9	141	#DIV/0!	#DIV/0!
Bull Camp Mntn	SFC - Hubbard Vine	Bull Camp Mntn_Bull Camp Cr	1989	0.351525	1	0.24386	355	Conventional	Unburned	TRUE	#DIV/0!	#DIV/0!	5.46839	1986.15	2341.92	18	#DIV/0!	#DIV/0!
Bull Camp Mntn	SFC - Hubbard Vine	Bull Camp Mntn_Cold Springs Cr	1989	0.388216	1	0.24386	355	Conventional	Unburned	TRUE	#DIV/0!	#DIV/0!	4.28229	2022.87	2085.2	6	#DIV/0!	#DIV/0!
CAMPGROUND STEX (KOA)	WWH - Willow	CAMPGROUND STEX (KOA)_Willow	1989	0.325587	1	0.389038	353	Exclosure	Unburned	TRUE	#DIV/0!	#DIV/0!	2.11315	1472.97	1492.57	62	#DIV/0!	#DIV/0!
Susie Hadley Carlin Riparian pasture	Susie	CarlinField_Susie	1989	0.200119	1	0.173339	309	Conventional	Unburned	TRUE	#DIV/0!	#DIV/0!	0.443232	1519.01	1572.97	389	#DIV/0!	#DIV/0!
Susie Hadley Carlin Riparian pasture	Susie	CarlinField_Susie2	1989	0.185117	1	0.173339	309	Conventional	Unburned	TRUE	#DIV/0!	#DIV/0!	0.647223	1572.97	1579.68	325	#DIV/0!	#DIV/0!
Choke-a-man pasture 1	SFC - Cottonwood	Choke-a-man pasture 1_Cottonwood Cr	1989	0.421653	1	0.173339	378	Conventional	Unburned	TRUE	#DIV/0!	#DIV/0!	0.755701	1838.3	1853.99	92	#DIV/0!	#DIV/0!
Choke-a-man pasture 1	SFC - Cottonwood	Choke-a-man pasture 1_MF Cottonwood Cr	1989	0.342952	1	0.173339	378	Conventional	Unburned	TRUE	#DIV/0!	#DIV/0!	1.41319	1853.41	1858.45	18	#DIV/0!	#DIV/0!
Choke-a-man pasture 1	SFC - Cottonwood	Choke-a-man pasture 1_NF Cottonwood Cr	1989	0.349741	1	0.173339	378	Conventional	Unburned	TRUE	#DIV/0!	#DIV/0!	2.42287	1848.48	1862.85	19	#DIV/0!	#DIV/0!
Cottonwood 1, 4 exclosure	SFC - Cottonwood	Cottonwood 1, 4 exclosure_Cottonwood Cr	1989	0.414848	1	0.173339	378	Exclosure	Unburned	TRUE	#DIV/0!	#DIV/0!	1.35848	1902.78	1914.87	41	#DIV/0!	#DIV/0!
Cottonwood 1, 4 pastures	SFC - Cottonwood	Cottonwood 1, 4 pastures_Cottonwood Cr	1989	0.368861	1	0.173339	378	Conventional	Unburned	TRUE	#DIV/0!	#DIV/0!	1.87278	1914.87	1975.44	41	#DIV/0!	#DIV/0!
Cottonwood 2 pastures	SFC - Cottonwood	Cottonwood 2 pastures_Cottonwood Cr	1989	0.344063	1	0.173339	378	Conventional	Unburned	TRUE	#DIV/0!	#DIV/0!	1.4299	1860.78	1902.78	52	#DIV/0!	#DIV/0!
Cottonwood Riparian pasture	SFC - Cottonwood	Cottonwood Riparian pasture_Salmon Falls Cr	1989	0.374941	1	0.173339	378	Conventional	Unburned	TRUE	#DIV/0!	#DIV/0!	0.307983	1740.87	1762.88	488	#DIV/0!	#DIV/0!
Dry Crk Mntn	SFC - Hubbard Vine	Dry Crk Mntn_Dry Cr	1989	0.352722	1	0.24386	355	Conventional	Unburned	TRUE	#DIV/0!	#DIV/0!	6.87306	1950.13	2473.34	18	#DIV/0!	#DIV/0!
E. Hubbard Sdng	SFC - Hubbard Vine	E. Hubbard Sdng_Bull Camp Cr	1989	0.17288	1	0.24386	355	Conventional	Unburned	TRUE	#DIV/0!	#DIV/0!	0.938864	1773.89	1801.22	28	#DIV/0!	#DIV/0!
E. Hubbard Sdng	SFC - Hubbard Vine	E. Hubbard Sdng_Dry Cr 1	1989	0.117732	1	0.24386	355	Conventional	Unburned	TRUE	#DIV/0!	#DIV/0!	0.853677	1740.76	1776.25	88	#DIV/0!	#DIV/0!
E. Hubbard Sdng	SFC - Hubbard Vine	E. Hubbard Sdng_Dry Cr 2	1989	0.120261	1	0.24386	355	Conventional	Unburned	TRUE	#DIV/0!	#DIV/0!	1.0816	1776.25	1800.22	56	#DIV/0!	#DIV/0!
Flat	SFC - Hubbard Vine	Flat_Bull Camp Cr	1989	0.203426	1	0.24386	355	Conventional	Unburned	TRUE	#DIV/0!	#DIV/0!	1.64042	1804.68	1894.23	25	#DIV/0!	#DIV/0!
Flat	SFC - Hubbard Vine	Flat_Cold Springs Cr	1989	0.179425	1	0.24386	355	Conventional	Unburned	TRUE	#DIV/0!	#DIV/0!	1.28434	1787.72	1915.05	29	#DIV/0!	#DIV/0!
Flat	SFC - Hubbard Vine	Flat_Dry Cr	1989	0.187523	1	0.24386	355	Conventional	Unburned	TRUE	#DIV/0!	#DIV/0!	1.17459	1860.7	1890.9	30	#DIV/0!	#DIV/0!
Flat	SFC - Hubbard Vine	Flat_Willow Cr	1989	0.184824	1	0.24386	355	Conventional	Unburned	TRUE	#DIV/0!	#DIV/0!	0.868462	1767.47	1876.97	94	#DIV/0!	#DIV/0!
Goat Creek 1, 6 pastures	SFC - Cottonwood	Goat Creek 1, 6 pastures_Goat Cr	1989	0.300664	1	0.173339	378	Conventional	Unburned	TRUE	#DIV/0!	#DIV/0!	4.34405	1901.8	1971.28	8	#DIV/0!	#DIV/0!
Goat Creek 3, 4 Exclosure	SFC - Cottonwood	Goat Creek 3, 4 Exclosure_MF Cottonwood Cr	1989	0.372465	1	0.173339	378	Exclosure	Unburned	TRUE	#DIV/0!	#DIV/0!	2.9515	1887.76	1914.38	8	#DIV/0!	#DIV/0!
Goat Creek 3, 4 pastures	SFC - Cottonwood	Goat Creek 3, 4 pastures_MF Cottonwood Cr	1989	0.33503	1	0.173339	378	Conventional	Unburned	TRUE	#DIV/0!	#DIV/0!	4.53564	1914.38	1965.01	8	#DIV/0!	#DIV/0!
Goat Creek 3, 4 pastures	SFC - Cottonwood	Goat Creek 3, 4 pastures_NF Cottonwood Cr	1989	0.355517	1	0.173339	378	Conventional	Unburned	TRUE	#DIV/0!	#DIV/0!	3.0379	1901.44	1955.13	16	#DIV/0!	#DIV/0!
Goat Creek 5 Exclosure	SFC - Cottonwood	Goat Creek 5 Exclosure_NF Cottonwood Cr	1989	0.360187	1	0.173339	378	Exclosure	Unburned	TRUE	#DIV/0!	#DIV/0!	1.93885	1881.74	1899.83	17	#DIV/0!	#DIV/0!
Goat Creek 5 pastures	SFC - Cottonwood	Goat Creek 5 pastures_MF Cottonwood Cr	1989	0.362462	1	0.173339	378	Conventional	Unburned	TRUE	#DIV/0!	#DIV/0!	1.78292	1858.45	1887.76	18	#DIV/0!	#DIV/0!
Goat Creek 5 pastures	SFC - Cottonwood	Goat Creek 5 pastures_NF Cottonwood Cr	1989	0.327321	1	0.173339	378	Conventional	Unburned	TRUE	#DIV/0!	#DIV/0!	1.50382	1862.85	1901.44	19	#DIV/0!	#DIV/0!
Susie Hadley Carlin Riparian pasture	Susie	Hadley_Susie	1989	0.2254	1	0.173339	309	Conventional	Unburned	TRUE	#DIV/0!	#DIV/0!	0.402953	1497.71	1519.01	476	#DIV/0!	#DIV/0!
Jakes Crk Mntn	SFC - Hubbard Vine	Jakes Crk Mntn_MF Jakes Cr	1989	0.286721	1	0.24386	355	Conventional	Unburned	TRUE	#DIV/0!	#DIV/0!	6.4844	1937.53	2156.09	8	#DIV/0!	#DIV/0!
Jakes Crk Mntn	SFC - Hubbard Vine	Jakes Crk Mntn_NF Jakes Cr	1989	0.269862	1	0.24386	355	Conventional	Unburned	TRUE	#DIV/0!	#DIV/0!	7.46069	1912.01	2183.45	7	#DIV/0!	#DIV/0!
Jakes Crk Mntn	SFC - Hubbard Vine	Jakes Crk Mntn_SF Jakes Cr	1989	0.343804	1	0.24386	355	Conventional	Unburned	TRUE	#DIV/0!	#DIV/0!	6.25134	1893.5	2378.1	15	#DIV/0!	#DIV/0!
JUG SPRINGS STR EXCL	WWH - Whitehorse	JUG SPRINGS STR EXCL_Doolittle Cr 2	1989	0.315835	1	0.464622	413	Exclosure	Unburned	TRUE	#DIV/0!	#DIV/0!	4.6628	1738.59	1880.16	20	#DIV/0!	#DIV/0!
JUG SPRINGS	WWH - Whitehorse	JUG SPRINGS_Dry Cr	1989	0.30647	1	0.464622	413	Conventional	Unburned	TRUE	#DIV/0!	#DIV/0!	4.50257	1896.38	2016.61	7	#DIV/0!	#DIV/0!
LITTLE WHITEHORSE #1 STEX	WWH - Whitehorse	LITTLE WHITEHORSE #1 STEX_Little Whitehorse Cr	1989	0.267937	1	0.464622	413	Exclosure	Unburned	TRUE	#DIV/0!	#DIV/0!	2.62681	1544.67	1578.04	49	#DIV/0!	#DIV/0!
LITTLE WHITEHORSE #2 STEX	WWH - Whitehorse	LITTLE WHITEHORSE #2 STEX_Little Whitehorse Cr	1989	0.248853	1	0.464622	413	Exclosure	Unburned	TRUE	#DIV/0!	#DIV/0!	1.93428	1583.8	1597.33	49	#DIV/0!	#DIV/0!
LITTLE WHITEHORSE #4 STEX	WWH - Whitehorse	LITTLE WHITEHORSE #4 STEX_Little Whitehorse Cr	1989	0.363154	1	0.464622	413	Exclosure	Unburned	TRUE	#DIV/0!	#DIV/0!	1.89128	1648.15	1674.69	42	#DIV/0!	#DIV/0!
LITTLE WHITEHORSE 3# STEX	WWH - Whitehorse	LITTLE WHITEHORSE 3# STEX_Little Whitehorse Cr	1989	0.276649	1	0.464622	413	Exclosure	Unburned	TRUE	#DIV/0!	#DIV/0!	1.75171	1606.71	1638.99	45	#DIV/0!	#DIV/0!
LOWER L WHITEHORSE 1991 STEX	WWH - Whitehorse	LOWER L WHITEHORSE 1991 STEX_Little Whitehorse Cr	1989	0.275775	1	0.464622	413	Exclosure	Unburned	TRUE	#DIV/0!	#DIV/0!	0.854792	1446.63	1451.07	73	#DIV/0!	#DIV/0!
LOWER LUSCHER	WWH - Whitehorse	LOWER LUSCHER_LUSCHER	1989	0.364867	1	0.464622	413	Exclosure	Unburned	TRUE	#DIV/0!	#DIV/0!	1.03788	1444.11	1474.74	193	#DIV/0!	#DIV/0!
LOWER WILLOW CREEK STEX	WWH - Willow	LOWER WILLOW CREEK STEX_Willow	1989	0.246924	1	0.389038	353	Exclosure	Unburned	TRUE	#DIV/0!	#DIV/0!	1.14394	1423.4	1431.99	92	#DIV/0!	#DIV/0!
LUSCHER	WWH - Whitehorse	LUSCHER_Doolittle Cr 2	1989	0.294671	1	0.464622	413	Exclosure	Unburned	TRUE	#DIV/0!	#DIV/0!	8.09443	1566.02	1738.59	26	#DIV/0!	#DIV/0!
LUSCHER	WWH - Whitehorse	LUSCHER_Fifteenmile Cr	1989	0.34942	1	0.464622	413	Exclosure	Unburned	TRUE	#DIV/0!	#DIV/0!	4.17275	1479.75	1562.13	64	#DIV/0!	#DIV/0!
LUSCHER	WWH - Whitehorse	LUSCHER_Whitehorse Cr 3	1989	0.349876	1	0.464622	413	Exclosure	Unburned	TRUE	#DIV/0!	#DIV/0!	2.36519	1565.94	1660.32	78	#DIV/0!	#DIV/0!
LUSCHER	WWH - Whitehorse	LUSCHER_Whitehorse Cr 4	1989	0.395716	1	0.464622	413	Exclosure	Unburned	TRUE	#DIV/0!	#DIV/0!	1.97114	1479.75	1566.02	109	#DIV/0!	#DIV/0!
LUSCHER	WWH - Whitehorse	LUSCHER_Whitehorse Cr 5	1989	0.409463	1	0.464622	413	Exclosure	Unburned	TRUE	#DIV/0!	#DIV/0!	1.19206	1474.74	1479.86	176	#DIV/0!	#DIV/0!
McKinnley FFR riparian pasture	Susie	McKin_Adobe	1989	0.22307	1	0.173339	309	Conventional	Unburned	TRUE	#DIV/0!	#DIV/0!	3.0116	1675.14	1768.25	36	#DIV/0!	#DIV/0!
Camp Creek riparian pasture	Susie	McKin_Camp	1989	0.283736	1	0.173339	309	Conventional	Unburned	TRUE	#DIV/0!	#DIV/0!	2.60527	1707.69	1828.87	14	#DIV/0!	#DIV/0!
McKinnley FFR riparian pasture	Susie	McKin_Susie	1989	0.243905	1	0.173339	309	Conventional	Unburned	TRUE	#DIV/0!	#DIV/0!	0.924797	1585.66	1695.39	294	#DIV/0!	#DIV/0!
Camp Creek riparian pasture	Susie	McKin_Susie2	1989	0.237779	1	0.173339	309	Conventional	Unburned	TRUE	#DIV/0!	#DIV/0!	0.597796	1695.39	1719.01	208	#DIV/0!	#DIV/0!
Camp Creek Susie exclosure	Susie	McKin_SusieEx	1989	0.291276	1	0.173339	309	Exclosure	Unburned	TRUE	#DIV/0!	#DIV/0!	0.102158	1719.01	1719.59	141	#DIV/0!	#DIV/0!
Newmont exclosure	Susie	McKin_SusieExNewM	1989	0.170752	1	0.173339	309	Conventional	Unburned	TRUE	#DIV/0!	#DIV/0!	0.347224	1579.71	1585.66	323	#DIV/0!	#DIV/0!
MIDDLE L WHITEHORSE 1991 STEX	WWH - Whitehorse	MIDDLE L WHITEHORSE 1991 STEX_Little Whitehorse Cr	1989	0.24363	1	0.464622	413	Exclosure	Unburned	TRUE	#DIV/0!	#DIV/0!	1.16748	1453.57	1469.45	72	#DIV/0!	#DIV/0!
Middle pasture exclosure	SFC - Hubbard Vine	Middle pasture exclosure_SF Jakes Cr	1989	0.274896	1	0.24386	355	missing	Unburned	TRUE	#DIV/0!	#DIV/0!	3.01667	1815.59	1825.39	20	#DIV/0!	#DIV/0!
MIDDLE WILLOW CREEK STEX	WWH - Willow	MIDDLE WILLOW CREEK STEX_Willow	1989	0.232201	1	0.389038	353	Exclosure	Unburned	TRUE	#DIV/0!	#DIV/0!	1.0267	1433.08	1442.44	79	#DIV/0!	#DIV/0!
Middle	SFC - Hubbard Vine	Middle_Dead Bull Cr	1989	0.13747	1	0.24386	355	Conventional	Unburned	TRUE	#DIV/0!	#DIV/0!	2.59734	1757.24	1939.06	11	#DIV/0!	#DIV/0!
Middle	SFC - Hubbard Vine	Middle_Dry Fork Jakes Cr	1989	0.143797	1	0.24386	355	Conventional	Unburned	TRUE	#DIV/0!	#DIV/0!	1.82141	1772.82	1837.35	35	#DIV/0!	#DIV/0!
Middle	SFC - Hubbard Vine	Middle_Jakes Cr 1	1989	0.177827	1	0.24386	355	Conventional	Unburned	TRUE	#DIV/0!	#DIV/0!	0.428274	1765.59	1773.57	94	#DIV/0!	#DIV/0!
Middle	SFC - Hubbard Vine	Middle_Jakes Cr 2	1989	0.167114	1	0.24386	355	Conventional	Unburned	TRUE	#DIV/0!	#DIV/0!	0.76658	1773.57	1780.15	59	#DIV/0!	#DIV/0!
Middle	SFC - Hubbard Vine	Middle_NF Jakes Cr	1989	0.184829	1	0.24386	355	Conventional	Unburned	TRUE	#DIV/0!	#DIV/0!	1.99516	1779.83	1875.13	37	#DIV/0!	#DIV/0!
Middle	SFC - Hubbard Vine	Middle_SF Jakes Cr	1989	0.183904	1	0.24386	355	Conventional	Unburned	TRUE	#DIV/0!	#DIV/0!	2.50087	1780.15	1893.5	21	#DIV/0!	#DIV/0!
RED MOUNTAIN SOUTH	WWH - Whitehorse	RED MOUNTAIN SOUTH_Little Whitehorse Cr	1989	0.278269	1	0.464622	413	Conserve	Unburned	TRUE	#DIV/0!	#DIV/0!	1.50406	1531.36	1544.67	53	#DIV/0!	#DIV/0!
RED MOUNTAIN SOUTH	WWH - Willow	RED MOUNTAIN SOUTH_Willow	1989	0.307375	1	0.389038	353	Conserve	Unburned	TRUE	#DIV/0!	#DIV/0!	2.42564	1468.22	1601.63	75	#DIV/0!	#DIV/0!
RED MOUNTAIN SOUTH	WWH - Willow	RED MOUNTAIN SOUTH_Willow L	1989	0.244477	1	0.389038	353	Conserve	Unburned	TRUE	#DIV/0!	#DIV/0!	0.912358	1355.22	1423.4	108	#DIV/0!	#DIV/0!
South Fork Salmon Falls Creek exclosure	SFC - Cottonwood	South Fork Salmon Falls Creek exclosure_SF Salmon Falls Cr	1989	0.369163	1	0.173339	378	Exclosure	Unburned	TRUE	#DIV/0!	#DIV/0!	0.341713	1765.22	1771.21	312	#DIV/0!	#DIV/0!
Triangle	SFC - Hubbard Vine	Triangle_Dead Bull Cr	1989	0.221191	1	0.24386	355	Conventional	Unburned	TRUE	#DIV/0!	#DIV/0!	5.15523	1939.06	2152.3	5	#DIV/0!	#DIV/0!
UPPER LITTLE WHITEHORSE 1991 STEX	WWH - Whitehorse	UPPER LITTLE WHITEHORSE 1991 STEX_Little Whitehorse Cr	1989	0.277843	1	0.464622	413	Exclosure	Unburned	TRUE	#DIV/0!	#DIV/0!	1.1138	1477.79	1484.33	55	#DIV/0!	#DIV/0!
UPPER WILLOW CREEK STEX	WWH - Willow	UPPER WILLOW CREEK STEX_Willow	1989	0.259902	1	0.389038	353	Exclosure	Unburned	TRUE	#DIV/0!	#DIV/0!	1.26478	1444.32	1468.22	78	#DIV/0!	#DIV/0!
V PASTURE (BC)	WWH - Whitehorse	V PASTURE (BC)_Cottonwood Cr	1989	0.341815	1	0.464622	413	Conserve	Unburned	TRUE	#DIV/0!	#DIV/0!	4.66401	1676.76	2252.98	16	#DIV/0!	#DIV/0!
V PASTURE (BC)	WWH - Whitehorse	V PASTURE (BC)_Whitehorse Cr 2	1989	0.359614	1	0.464622	413	Conserve	Unburned	TRUE	#DIV/0!	#DIV/0!	3.1335	1676.76	2004.44	57	#DIV/0!	#DIV/0!
V PASTURE (BC)	WWH - Whitehorse	V PASTURE (BC)_Whitehorse Cr 3	1989	0.31945	1	0.464622	413	Conserve	Unburned	TRUE	#DIV/0!	#DIV/0!	2.27852	1660.32	1676.76	72	#DIV/0!	#DIV/0!
W. Hubbard Sdng	SFC - Hubbard Vine	W. Hubbard Sdng_Dry Cr	1989	0.198742	1	0.24386	355	Conventional	Unburned	TRUE	#DIV/0!	#DIV/0!	1.19876	1800.22	1860.7	54	#DIV/0!	#DIV/0!
Warm Springs 1-4 pastures	SFC - Cottonwood	Warm Springs 1-4 pastures_Cottonwood Cr	1989	0.327513	1	0.173339	378	Conventional	Unburned	TRUE	#DIV/0!	#DIV/0!	0.881668	1762.88	1792.72	132	#DIV/0!	#DIV/0!
Warm Springs 1-4 pastures	SFC - Cottonwood	Warm Springs 1-4 pastures_SF Salmon Falls Cr	1989	0.535673	1	0.173339	378	Conventional	Unburned	TRUE	#DIV/0!	#DIV/0!	0.327141	1771.21	1774.28	310	#DIV/0!	#DIV/0!
Warm Springs 6 pastures	SFC - Cottonwood	Warm Springs 6 pastures_Cottonwood Cr	1989	0.387305	1	0.173339	378	Conventional	Unburned	TRUE	#DIV/0!	#DIV/0!	1.02415	1853.65	1860.78	52	#DIV/0!	#DIV/0!
WHITEHORSE	WWH - Whitehorse	WHITEHORSE_Minehole Cr	1989	0.33357	1	0.464622	413	Conserve	Unburned	TRUE	#DIV/0!	#DIV/0!	5.70641	2018.57	2185.75	4	#DIV/0!	#DIV/0!
WHITEHORSE	WWH - Whitehorse	WHITEHORSE_Whitehorse Cr 1	1989	0.376895	1	0.464622	413	Conserve	Unburned	TRUE	#DIV/0!	#DIV/0!	6.4851	2017.82	2278.24	6	#DIV/0!	#DIV/0!
WHITEHORSE	WWH - Whitehorse	WHITEHORSE_Whitehorse Cr 2	1989	0.317027	1	0.464622	413	Conserve	Unburned	TRUE	#DIV/0!	#DIV/0!	2.81071	2004.44	2018.57	10	#DIV/0!	#DIV/0!
WILLOW CREEK #7 STEX	WWH - Willow	WILLOW CREEK #7 STEX_Willow	1989	0.342959	1	0.389038	353	Exclosure	Unburned	TRUE	#DIV/0!	#DIV/0!	2.20305	1673.71	1713.18	34	#DIV/0!	#DIV/0!
WILLOW CREEK EXCL #4 STEX	WWH - Whitehorse	WILLOW CREEK EXCL #4 STEX_Little Whitehorse Cr	1989	0.308132	1	0.464622	413	Exclosure	Unburned	TRUE	#DIV/0!	#DIV/0!	1.97499	1484.33	1523.05	54	#DIV/0!	#DIV/0!
WILLOW CREEK EXCL #4 STEX	WWH - Willow	WILLOW CREEK EXCL #4 STEX_Willow	1989	0.35692	1	0.389038	353	Exclosure	Unburned	TRUE	#DIV/0!	#DIV/0!	2.43201	1606.23	1623.44	43	#DIV/0!	#DIV/0!
WILLOW CREEK EXCL #5 STEX	WWH - Willow	WILLOW CREEK EXCL #5 STEX_Willow	1989	0.419397	1	0.389038	353	Exclosure	Unburned	TRUE	#DIV/0!	#DIV/0!	2.85445	1631.74	1646.15	41	#DIV/0!	#DIV/0!
WILLOW CREEK STEX #3	WWH - Willow	WILLOW CREEK STEX #3_Willow	1989	0.355605	1	0.389038	353	Exclosure	Unburned	TRUE	#DIV/0!	#DIV/0!	2.43037	1512.75	1534.45	59	#DIV/0!	#DIV/0!
WILLOW	WWH - Whitehorse	WILLOW_Little Whitehorse Cr	1989	0.374329	1	0.464622	413	Conserve	Unburned	TRUE	#DIV/0!	#DIV/0!	1.54683	1674.41	1726.48	40	#DIV/0!	#DIV/0!
WILLOW	WWH - Whitehorse	WILLOW_Little Whitehorse Cr 2	1989	0.339258	1	0.464622	413	Conserve	Unburned	TRUE	#DIV/0!	#DIV/0!	5.99293	1765.88	2228.36	12	#DIV/0!	#DIV/0!
WILLOW	WWH - Willow	WILLOW_Willow	1989	0.449251	1	0.389038	353	Conserve	Unburned	TRUE	#DIV/0!	#DIV/0!	6.17626	1713.18	2216.23	21	#DIV/0!	#DIV/0!
WILOW CREEK #6 STEX	WWH - Willow	WILOW CREEK #6 STEX_Willow	1989	0.375261	1	0.389038	353	Exclosure	Unburned	TRUE	#DIV/0!	#DIV/0!	2.43669	1654.18	1670.1	40	#DIV/0!	#DIV/0!
15-MILE	WWH - Whitehorse	15-MILE_Doolittle Cr 1	1990	0.298582	1	-0.542962	259	Conserve	Unburned	TRUE	#DIV/0!	#DIV/0!	3.36649	1896.14	2003.58	15	#DIV/0!	#DIV/0!
15-MILE	WWH - Whitehorse	15-MILE_Doolittle Cr 2	1990	0.29943	1	-0.542962	259	Conserve	Unburned	TRUE	#DIV/0!	#DIV/0!	3.23882	1880.16	1896.38	16	#DIV/0!	#DIV/0!
15-MILE	WWH - Whitehorse	15-MILE_Fifteenmile Cr	1990	0.226868	1	-0.542962	259	Conserve	Unburned	TRUE	#DIV/0!	#DIV/0!	2.45916	1562.13	1972.32	63	#DIV/0!	#DIV/0!
BEAVERDAM STEX	WWH - Willow	BEAVERDAM STEX_Willow	1990	0.306507	1	-0.542962	208	Exclosure	Unburned	TRUE	#DIV/0!	#DIV/0!	1.41271	1499.37	1506.08	60	#DIV/0!	#DIV/0!
Adobe Cr. pasture	Susie	BlueB_Adobe	1990	0.255108	1	-0.24386	323	Conventional	Unburned	TRUE	#DIV/0!	#DIV/0!	3.82154	1768.25	1841.4	27	#DIV/0!	#DIV/0!
Stinson riparian	Susie	BlueB_BlueB	1990	0.181713	1	-0.24386	323	Conventional	Unburned	TRUE	#DIV/0!	#DIV/0!	1.10258	1742.86	1803.61	47	#DIV/0!	#DIV/0!
Stinson riparian	Susie	BlueB_Susie	1990	0.209397	1	-0.24386	323	Conventional	Unburned	TRUE	#DIV/0!	#DIV/0!	0.600038	1719.59	1765.9	141	#DIV/0!	#DIV/0!
Bull Camp Mntn	SFC - Hubbard Vine	Bull Camp Mntn_Bull Camp Cr	1990	0.331624	1	-0.389038	320	Conventional	Unburned	TRUE	#DIV/0!	#DIV/0!	5.46839	1986.15	2341.92	18	#DIV/0!	#DIV/0!
Bull Camp Mntn	SFC - Hubbard Vine	Bull Camp Mntn_Cold Springs Cr	1990	0.391558	1	-0.389038	320	Conventional	Unburned	TRUE	#DIV/0!	#DIV/0!	4.28229	2022.87	2085.2	6	#DIV/0!	#DIV/0!
CAMPGROUND STEX (KOA)	WWH - Willow	CAMPGROUND STEX (KOA)_Willow	1990	0.275753	1	-0.542962	208	Exclosure	Unburned	TRUE	#DIV/0!	#DIV/0!	2.11315	1472.97	1492.57	62	#DIV/0!	#DIV/0!
Susie Hadley Carlin Riparian pasture	Susie	CarlinField_Susie	1990	0.228083	1	-0.24386	323	Conventional	Unburned	TRUE	#DIV/0!	#DIV/0!	0.443232	1519.01	1572.97	389	#DIV/0!	#DIV/0!
Susie Hadley Carlin Riparian pasture	Susie	CarlinField_Susie2	1990	0.233178	1	-0.24386	323	Conventional	Unburned	TRUE	#DIV/0!	#DIV/0!	0.647223	1572.97	1579.68	325	#DIV/0!	#DIV/0!
Choke-a-man pasture 1	SFC - Cottonwood	Choke-a-man pasture 1_Cottonwood Cr	1990	0.354822	1	-0.24386	328	Conventional	Unburned	TRUE	#DIV/0!	#DIV/0!	0.755701	1838.3	1853.99	92	#DIV/0!	#DIV/0!
Choke-a-man pasture 1	SFC - Cottonwood	Choke-a-man pasture 1_MF Cottonwood Cr	1990	0.272572	1	-0.24386	328	Conventional	Unburned	TRUE	#DIV/0!	#DIV/0!	1.41319	1853.41	1858.45	18	#DIV/0!	#DIV/0!
Choke-a-man pasture 1	SFC - Cottonwood	Choke-a-man pasture 1_NF Cottonwood Cr	1990	0.285464	1	-0.24386	328	Conventional	Unburned	TRUE	#DIV/0!	#DIV/0!	2.42287	1848.48	1862.85	19	#DIV/0!	#DIV/0!
Cottonwood 1, 4 exclosure	SFC - Cottonwood	Cottonwood 1, 4 exclosure_Cottonwood Cr	1990	0.398202	1	-0.24386	328	Exclosure	Unburned	TRUE	#DIV/0!	#DIV/0!	1.35848	1902.78	1914.87	41	#DIV/0!	#DIV/0!
Cottonwood 1, 4 pastures	SFC - Cottonwood	Cottonwood 1, 4 pastures_Cottonwood Cr	1990	0.380494	1	-0.24386	328	Conserve	Unburned	TRUE	#DIV/0!	#DIV/0!	1.87278	1914.87	1975.44	41	#DIV/0!	#DIV/0!
Cottonwood 2 pastures	SFC - Cottonwood	Cottonwood 2 pastures_Cottonwood Cr	1990	0.344737	1	-0.24386	328	Conserve	Unburned	TRUE	#DIV/0!	#DIV/0!	1.4299	1860.78	1902.78	52	#DIV/0!	#DIV/0!
Cottonwood Riparian pasture	SFC - Cottonwood	Cottonwood Riparian pasture_Salmon Falls Cr	1990	0.34619	1	-0.24386	328	Conventional	Unburned	TRUE	#DIV/0!	#DIV/0!	0.307983	1740.87	1762.88	488	#DIV/0!	#DIV/0!
Dry Crk Mntn	SFC - Hubbard Vine	Dry Crk Mntn_Dry Cr	1990	0.309992	1	-0.389038	320	Conventional	Unburned	TRUE	#DIV/0!	#DIV/0!	6.87306	1950.13	2473.34	18	#DIV/0!	#DIV/0!
E. Hubbard Sdng	SFC - Hubbard Vine	E. Hubbard Sdng_Bull Camp Cr	1990	0.152799	1	-0.389038	320	Conventional	Unburned	TRUE	#DIV/0!	#DIV/0!	0.938864	1773.89	1801.22	28	#DIV/0!	#DIV/0!
E. Hubbard Sdng	SFC - Hubbard Vine	E. Hubbard Sdng_Dry Cr 1	1990	0.12214	1	-0.389038	320	Conventional	Unburned	TRUE	#DIV/0!	#DIV/0!	0.853677	1740.76	1776.25	88	#DIV/0!	#DIV/0!
E. Hubbard Sdng	SFC - Hubbard Vine	E. Hubbard Sdng_Dry Cr 2	1990	0.119245	1	-0.389038	320	Conventional	Unburned	TRUE	#DIV/0!	#DIV/0!	1.0816	1776.25	1800.22	56	#DIV/0!	#DIV/0!
Flat	SFC - Hubbard Vine	Flat_Bull Camp Cr	1990	0.176256	1	-0.389038	320	Conventional	Unburned	TRUE	#DIV/0!	#DIV/0!	1.64042	1804.68	1894.23	25	#DIV/0!	#DIV/0!
Flat	SFC - Hubbard Vine	Flat_Cold Springs Cr	1990	0.148897	1	-0.389038	320	Conventional	Unburned	TRUE	#DIV/0!	#DIV/0!	1.28434	1787.72	1915.05	29	#DIV/0!	#DIV/0!
Flat	SFC - Hubbard Vine	Flat_Dry Cr	1990	0.176723	1	-0.389038	320	Conventional	Unburned	TRUE	#DIV/0!	#DIV/0!	1.17459	1860.7	1890.9	30	#DIV/0!	#DIV/0!
Flat	SFC - Hubbard Vine	Flat_Willow Cr	1990	0.148067	1	-0.389038	320	Conventional	Unburned	TRUE	#DIV/0!	#DIV/0!	0.868462	1767.47	1876.97	94	#DIV/0!	#DIV/0!
Goat Creek 1, 6 pastures	SFC - Cottonwood	Goat Creek 1, 6 pastures_Goat Cr	1990	0.27303	1	-0.24386	328	Conventional	Unburned	TRUE	#DIV/0!	#DIV/0!	4.34405	1901.8	1971.28	8	#DIV/0!	#DIV/0!
Goat Creek 3, 4 Exclosure	SFC - Cottonwood	Goat Creek 3, 4 Exclosure_MF Cottonwood Cr	1990	0.309884	1	-0.24386	328	Exclosure	Unburned	TRUE	#DIV/0!	#DIV/0!	2.9515	1887.76	1914.38	8	#DIV/0!	#DIV/0!
Goat Creek 3, 4 pastures	SFC - Cottonwood	Goat Creek 3, 4 pastures_MF Cottonwood Cr	1990	0.274668	1	-0.24386	328	Conventional	Unburned	TRUE	#DIV/0!	#DIV/0!	4.53564	1914.38	1965.01	8	#DIV/0!	#DIV/0!
Goat Creek 3, 4 pastures	SFC - Cottonwood	Goat Creek 3, 4 pastures_NF Cottonwood Cr	1990	0.307417	1	-0.24386	328	Conventional	Unburned	TRUE	#DIV/0!	#DIV/0!	3.0379	1901.44	1955.13	16	#DIV/0!	#DIV/0!
Goat Creek 5 Exclosure	SFC - Cottonwood	Goat Creek 5 Exclosure_NF Cottonwood Cr	1990	0.31487	1	-0.24386	328	Exclosure	Unburned	TRUE	#DIV/0!	#DIV/0!	1.93885	1881.74	1899.83	17	#DIV/0!	#DIV/0!
Goat Creek 5 pastures	SFC - Cottonwood	Goat Creek 5 pastures_MF Cottonwood Cr	1990	0.306303	1	-0.24386	328	Conventional	Unburned	TRUE	#DIV/0!	#DIV/0!	1.78292	1858.45	1887.76	18	#DIV/0!	#DIV/0!
Goat Creek 5 pastures	SFC - Cottonwood	Goat Creek 5 pastures_NF Cottonwood Cr	1990	0.285708	1	-0.24386	328	Conventional	Unburned	TRUE	#DIV/0!	#DIV/0!	1.50382	1862.85	1901.44	19	#DIV/0!	#DIV/0!
Susie Hadley Carlin Riparian pasture	Susie	Hadley_Susie	1990	0.242921	1	-0.24386	323	Conventional	Unburned	TRUE	#DIV/0!	#DIV/0!	0.402953	1497.71	1519.01	476	#DIV/0!	#DIV/0!
Jakes Crk Mntn	SFC - Hubbard Vine	Jakes Crk Mntn_MF Jakes Cr	1990	0.279843	1	-0.389038	320	Conventional	Unburned	TRUE	#DIV/0!	#DIV/0!	6.4844	1937.53	2156.09	8	#DIV/0!	#DIV/0!
Jakes Crk Mntn	SFC - Hubbard Vine	Jakes Crk Mntn_NF Jakes Cr	1990	0.256548	1	-0.389038	320	Conventional	Unburned	TRUE	#DIV/0!	#DIV/0!	7.46069	1912.01	2183.45	7	#DIV/0!	#DIV/0!
Jakes Crk Mntn	SFC - Hubbard Vine	Jakes Crk Mntn_SF Jakes Cr	1990	0.324806	1	-0.389038	320	Conventional	Unburned	TRUE	#DIV/0!	#DIV/0!	6.25134	1893.5	2378.1	15	#DIV/0!	#DIV/0!
JUG SPRINGS STR EXCL	WWH - Whitehorse	JUG SPRINGS STR EXCL_Doolittle Cr 2	1990	0.274472	1	-0.542962	259	Exclosure	Unburned	TRUE	#DIV/0!	#DIV/0!	4.6628	1738.59	1880.16	20	#DIV/0!	#DIV/0!
JUG SPRINGS	WWH - Whitehorse	JUG SPRINGS_Dry Cr	1990	0.242398	1	-0.542962	259	Conventional	Unburned	TRUE	#DIV/0!	#DIV/0!	4.50257	1896.38	2016.61	7	#DIV/0!	#DIV/0!
LITTLE WHITEHORSE #1 STEX	WWH - Whitehorse	LITTLE WHITEHORSE #1 STEX_Little Whitehorse Cr	1990	0.245679	1	-0.542962	259	Exclosure	Unburned	TRUE	#DIV/0!	#DIV/0!	2.62681	1544.67	1578.04	49	#DIV/0!	#DIV/0!
LITTLE WHITEHORSE #2 STEX	WWH - Whitehorse	LITTLE WHITEHORSE #2 STEX_Little Whitehorse Cr	1990	0.234552	1	-0.542962	259	Exclosure	Unburned	TRUE	#DIV/0!	#DIV/0!	1.93428	1583.8	1597.33	49	#DIV/0!	#DIV/0!
LITTLE WHITEHORSE #4 STEX	WWH - Whitehorse	LITTLE WHITEHORSE #4 STEX_Little Whitehorse Cr	1990	0.312566	1	-0.542962	259	Exclosure	Unburned	TRUE	#DIV/0!	#DIV/0!	1.89128	1648.15	1674.69	42	#DIV/0!	#DIV/0!
LITTLE WHITEHORSE 3# STEX	WWH - Whitehorse	LITTLE WHITEHORSE 3# STEX_Little Whitehorse Cr	1990	0.240637	1	-0.542962	259	Exclosure	Unburned	TRUE	#DIV/0!	#DIV/0!	1.75171	1606.71	1638.99	45	#DIV/0!	#DIV/0!
LOWER L WHITEHORSE 1991 STEX	WWH - Whitehorse	LOWER L WHITEHORSE 1991 STEX_Little Whitehorse Cr	1990	0.247881	1	-0.542962	259	Exclosure	Unburned	TRUE	#DIV/0!	#DIV/0!	0.854792	1446.63	1451.07	73	#DIV/0!	#DIV/0!
LOWER LUSCHER	WWH - Whitehorse	LOWER LUSCHER_LUSCHER	1990	0.364065	1	-0.542962	259	Exclosure	Unburned	TRUE	#DIV/0!	#DIV/0!	1.03788	1444.11	1474.74	193	#DIV/0!	#DIV/0!
LOWER WILLOW CREEK STEX	WWH - Willow	LOWER WILLOW CREEK STEX_Willow	1990	0.208781	1	-0.542962	208	Exclosure	Unburned	TRUE	#DIV/0!	#DIV/0!	1.14394	1423.4	1431.99	92	#DIV/0!	#DIV/0!
LUSCHER	WWH - Whitehorse	LUSCHER_Doolittle Cr 2	1990	0.263804	1	-0.542962	259	Exclosure	Unburned	TRUE	#DIV/0!	#DIV/0!	8.09443	1566.02	1738.59	26	#DIV/0!	#DIV/0!
LUSCHER	WWH - Whitehorse	LUSCHER_Fifteenmile Cr	1990	0.312683	1	-0.542962	259	Exclosure	Unburned	TRUE	#DIV/0!	#DIV/0!	4.17275	1479.75	1562.13	64	#DIV/0!	#DIV/0!
LUSCHER	WWH - Whitehorse	LUSCHER_Whitehorse Cr 3	1990	0.324972	1	-0.542962	259	Exclosure	Unburned	TRUE	#DIV/0!	#DIV/0!	2.36519	1565.94	1660.32	78	#DIV/0!	#DIV/0!
LUSCHER	WWH - Whitehorse	LUSCHER_Whitehorse Cr 4	1990	0.352684	1	-0.542962	259	Exclosure	Unburned	TRUE	#DIV/0!	#DIV/0!	1.97114	1479.75	1566.02	109	#DIV/0!	#DIV/0!
LUSCHER	WWH - Whitehorse	LUSCHER_Whitehorse Cr 5	1990	0.384911	1	-0.542962	259	Exclosure	Unburned	TRUE	#DIV/0!	#DIV/0!	1.19206	1474.74	1479.86	176	#DIV/0!	#DIV/0!
McKinnley FFR riparian pasture	Susie	McKin_Adobe	1990	0.198703	1	-0.24386	323	Conventional	Unburned	TRUE	#DIV/0!	#DIV/0!	3.0116	1675.14	1768.25	36	#DIV/0!	#DIV/0!
Camp Creek riparian pasture	Susie	McKin_Camp	1990	0.247116	1	-0.24386	323	Conventional	Unburned	TRUE	#DIV/0!	#DIV/0!	2.60527	1707.69	1828.87	14	#DIV/0!	#DIV/0!
McKinnley FFR riparian pasture	Susie	McKin_Susie	1990	0.232047	1	-0.24386	323	Conventional	Unburned	TRUE	#DIV/0!	#DIV/0!	0.924797	1585.66	1695.39	294	#DIV/0!	#DIV/0!
Camp Creek riparian pasture	Susie	McKin_Susie2	1990	0.2279	1	-0.24386	323	Conventional	Unburned	TRUE	#DIV/0!	#DIV/0!	0.597796	1695.39	1719.01	208	#DIV/0!	#DIV/0!
Camp Creek Susie exclosure	Susie	McKin_SusieEx	1990	0.25378	1	-0.24386	323	Exclosure	Unburned	TRUE	#DIV/0!	#DIV/0!	0.102158	1719.01	1719.59	141	#DIV/0!	#DIV/0!
Newmont exclosure	Susie	McKin_SusieExNewM	1990	0.18002	1	-0.24386	323	Conventional	Unburned	TRUE	#DIV/0!	#DIV/0!	0.347224	1579.71	1585.66	323	#DIV/0!	#DIV/0!
MIDDLE L WHITEHORSE 1991 STEX	WWH - Whitehorse	MIDDLE L WHITEHORSE 1991 STEX_Little Whitehorse Cr	1990	0.221922	1	-0.542962	259	Exclosure	Unburned	TRUE	#DIV/0!	#DIV/0!	1.16748	1453.57	1469.45	72	#DIV/0!	#DIV/0!
Middle pasture exclosure	SFC - Hubbard Vine	Middle pasture exclosure_SF Jakes Cr	1990	0.294664	1	-0.389038	320	missing	Unburned	TRUE	#DIV/0!	#DIV/0!	3.01667	1815.59	1825.39	20	#DIV/0!	#DIV/0!
MIDDLE WILLOW CREEK STEX	WWH - Willow	MIDDLE WILLOW CREEK STEX_Willow	1990	0.212942	1	-0.542962	208	Exclosure	Unburned	TRUE	#DIV/0!	#DIV/0!	1.0267	1433.08	1442.44	79	#DIV/0!	#DIV/0!
Middle	SFC - Hubbard Vine	Middle_Dead Bull Cr	1990	0.12693	1	-0.389038	320	Conventional	Unburned	TRUE	#DIV/0!	#DIV/0!	2.59734	1757.24	1939.06	11	#DIV/0!	#DIV/0!
Middle	SFC - Hubbard Vine	Middle_Dry Fork Jakes Cr	1990	0.146211	1	-0.389038	320	Conventional	Unburned	TRUE	#DIV/0!	#DIV/0!	1.82141	1772.82	1837.35	35	#DIV/0!	#DIV/0!
Middle	SFC - Hubbard Vine	Middle_Jakes Cr 1	1990	0.181694	1	-0.389038	320	Conventional	Unburned	TRUE	#DIV/0!	#DIV/0!	0.428274	1765.59	1773.57	94	#DIV/0!	#DIV/0!
Middle	SFC - Hubbard Vine	Middle_Jakes Cr 2	1990	0.173881	1	-0.389038	320	Conventional	Unburned	TRUE	#DIV/0!	#DIV/0!	0.76658	1773.57	1780.15	59	#DIV/0!	#DIV/0!
Middle	SFC - Hubbard Vine	Middle_NF Jakes Cr	1990	0.187134	1	-0.389038	320	Conventional	Unburned	TRUE	#DIV/0!	#DIV/0!	1.99516	1779.83	1875.13	37	#DIV/0!	#DIV/0!
Middle	SFC - Hubbard Vine	Middle_SF Jakes Cr	1990	0.186016	1	-0.389038	320	Conventional	Unburned	TRUE	#DIV/0!	#DIV/0!	2.50087	1780.15	1893.5	21	#DIV/0!	#DIV/0!
RED MOUNTAIN SOUTH	WWH - Whitehorse	RED MOUNTAIN SOUTH_Little Whitehorse Cr	1990	0.28156	1	-0.542962	259	Conserve	Unburned	TRUE	#DIV/0!	#DIV/0!	1.50406	1531.36	1544.67	53	#DIV/0!	#DIV/0!
RED MOUNTAIN SOUTH	WWH - Willow	RED MOUNTAIN SOUTH_Willow	1990	0.28736	1	-0.542962	208	Conserve	Unburned	TRUE	#DIV/0!	#DIV/0!	2.42564	1468.22	1601.63	75	#DIV/0!	#DIV/0!
RED MOUNTAIN SOUTH	WWH - Willow	RED MOUNTAIN SOUTH_Willow L	1990	0.206622	1	-0.542962	208	Conserve	Unburned	TRUE	#DIV/0!	#DIV/0!	0.912358	1355.22	1423.4	108	#DIV/0!	#DIV/0!
South Fork Salmon Falls Creek exclosure	SFC - Cottonwood	South Fork Salmon Falls Creek exclosure_SF Salmon Falls Cr	1990	0.336812	1	-0.24386	328	Exclosure	Unburned	TRUE	#DIV/0!	#DIV/0!	0.341713	1765.22	1771.21	312	#DIV/0!	#DIV/0!
Triangle	SFC - Hubbard Vine	Triangle_Dead Bull Cr	1990	0.19002	1	-0.389038	320	Conventional	Unburned	TRUE	#DIV/0!	#DIV/0!	5.15523	1939.06	2152.3	5	#DIV/0!	#DIV/0!
UPPER LITTLE WHITEHORSE 1991 STEX	WWH - Whitehorse	UPPER LITTLE WHITEHORSE 1991 STEX_Little Whitehorse Cr	1990	0.225528	1	-0.542962	259	Exclosure	Unburned	TRUE	#DIV/0!	#DIV/0!	1.1138	1477.79	1484.33	55	#DIV/0!	#DIV/0!
UPPER WILLOW CREEK STEX	WWH - Willow	UPPER WILLOW CREEK STEX_Willow	1990	0.22193	1	-0.542962	208	Exclosure	Unburned	TRUE	#DIV/0!	#DIV/0!	1.26478	1444.32	1468.22	78	#DIV/0!	#DIV/0!
V PASTURE (BC)	WWH - Whitehorse	V PASTURE (BC)_Cottonwood Cr	1990	0.305957	1	-0.542962	259	Conserve	Unburned	TRUE	#DIV/0!	#DIV/0!	4.66401	1676.76	2252.98	16	#DIV/0!	#DIV/0!
V PASTURE (BC)	WWH - Whitehorse	V PASTURE (BC)_Whitehorse Cr 2	1990	0.321353	1	-0.542962	259	Conserve	Unburned	TRUE	#DIV/0!	#DIV/0!	3.1335	1676.76	2004.44	57	#DIV/0!	#DIV/0!
V PASTURE (BC)	WWH - Whitehorse	V PASTURE (BC)_Whitehorse Cr 3	1990	0.296177	1	-0.542962	259	Conserve	Unburned	TRUE	#DIV/0!	#DIV/0!	2.27852	1660.32	1676.76	72	#DIV/0!	#DIV/0!
W. Hubbard Sdng	SFC - Hubbard Vine	W. Hubbard Sdng_Dry Cr	1990	0.184136	1	-0.389038	320	Conventional	Unburned	TRUE	#DIV/0!	#DIV/0!	1.19876	1800.22	1860.7	54	#DIV/0!	#DIV/0!
Warm Springs 1-4 pastures	SFC - Cottonwood	Warm Springs 1-4 pastures_Cottonwood Cr	1990	0.312869	1	-0.24386	328	Conventional	Unburned	TRUE	#DIV/0!	#DIV/0!	0.881668	1762.88	1792.72	132	#DIV/0!	#DIV/0!
Warm Springs 1-4 pastures	SFC - Cottonwood	Warm Springs 1-4 pastures_SF Salmon Falls Cr	1990	0.462543	1	-0.24386	328	Conventional	Unburned	TRUE	#DIV/0!	#DIV/0!	0.327141	1771.21	1774.28	310	#DIV/0!	#DIV/0!
Warm Springs 6 pastures	SFC - Cottonwood	Warm Springs 6 pastures_Cottonwood Cr	1990	0.352351	1	-0.24386	328	Conventional	Unburned	TRUE	#DIV/0!	#DIV/0!	1.02415	1853.65	1860.78	52	#DIV/0!	#DIV/0!
WHITEHORSE	WWH - Whitehorse	WHITEHORSE_Minehole Cr	1990	0.296881	1	-0.542962	259	Conserve	Unburned	TRUE	#DIV/0!	#DIV/0!	5.70641	2018.57	2185.75	4	#DIV/0!	#DIV/0!
WHITEHORSE	WWH - Whitehorse	WHITEHORSE_Whitehorse Cr 1	1990	0.326251	1	-0.542962	259	Conserve	Unburned	TRUE	#DIV/0!	#DIV/0!	6.4851	2017.82	2278.24	6	#DIV/0!	#DIV/0!
WHITEHORSE	WWH - Whitehorse	WHITEHORSE_Whitehorse Cr 2	1990	0.267386	1	-0.542962	259	Conserve	Unburned	TRUE	#DIV/0!	#DIV/0!	2.81071	2004.44	2018.57	10	#DIV/0!	#DIV/0!
WILLOW CREEK #7 STEX	WWH - Willow	WILLOW CREEK #7 STEX_Willow	1990	0.313996	1	-0.542962	208	Exclosure	Unburned	TRUE	#DIV/0!	#DIV/0!	2.20305	1673.71	1713.18	34	#DIV/0!	#DIV/0!
WILLOW CREEK EXCL #4 STEX	WWH - Whitehorse	WILLOW CREEK EXCL #4 STEX_Little Whitehorse Cr	1990	0.26954	1	-0.542962	259	Exclosure	Unburned	TRUE	#DIV/0!	#DIV/0!	1.97499	1484.33	1523.05	54	#DIV/0!	#DIV/0!
WILLOW CREEK EXCL #4 STEX	WWH - Willow	WILLOW CREEK EXCL #4 STEX_Willow	1990	0.329107	1	-0.542962	208	Exclosure	Unburned	TRUE	#DIV/0!	#DIV/0!	2.43201	1606.23	1623.44	43	#DIV/0!	#DIV/0!
WILLOW CREEK EXCL #5 STEX	WWH - Willow	WILLOW CREEK EXCL #5 STEX_Willow	1990	0.369664	1	-0.542962	208	Exclosure	Unburned	TRUE	#DIV/0!	#DIV/0!	2.85445	1631.74	1646.15	41	#DIV/0!	#DIV/0!
WILLOW CREEK STEX #3	WWH - Willow	WILLOW CREEK STEX #3_Willow	1990	0.316711	1	-0.542962	208	Exclosure	Unburned	TRUE	#DIV/0!	#DIV/0!	2.43037	1512.75	1534.45	59	#DIV/0!	#DIV/0!
WILLOW	WWH - Whitehorse	WILLOW_Little Whitehorse Cr	1990	0.308581	1	-0.542962	259	Conserve	Unburned	TRUE	#DIV/0!	#DIV/0!	1.54683	1674.41	1726.48	40	#DIV/0!	#DIV/0!
WILLOW	WWH - Whitehorse	WILLOW_Little Whitehorse Cr 2	1990	0.275607	1	-0.542962	259	Conserve	Unburned	TRUE	#DIV/0!	#DIV/0!	5.99293	1765.88	2228.36	12	#DIV/0!	#DIV/0!
WILLOW	WWH - Willow	WILLOW_Willow	1990	0.401944	1	-0.542962	208	Conserve	Unburned	TRUE	#DIV/0!	#DIV/0!	6.17626	1713.18	2216.23	21	#DIV/0!	#DIV/0!
WILOW CREEK #6 STEX	WWH - Willow	WILOW CREEK #6 STEX_Willow	1990	0.328784	1	-0.542962	208	Exclosure	Unburned	TRUE	#DIV/0!	#DIV/0!	2.43669	1654.18	1670.1	40	#DIV/0!	#DIV/0!
15-MILE	WWH - Whitehorse	15-MILE_Doolittle Cr 1	1991	0.385398	1	-0.624788	342	Conserve	Unburned	TRUE	#DIV/0!	#DIV/0!	3.36649	1896.14	2003.58	15	#DIV/0!	#DIV/0!
15-MILE	WWH - Whitehorse	15-MILE_Doolittle Cr 2	1991	0.397605	1	-0.624788	342	Conserve	Unburned	TRUE	#DIV/0!	#DIV/0!	3.23882	1880.16	1896.38	16	#DIV/0!	#DIV/0!
15-MILE	WWH - Whitehorse	15-MILE_Fifteenmile Cr	1991	0.284891	1	-0.624788	342	Conserve	Unburned	TRUE	#DIV/0!	#DIV/0!	2.45916	1562.13	1972.32	63	#DIV/0!	#DIV/0!
BEAVERDAM STEX	WWH - Willow	BEAVERDAM STEX_Willow	1991	0.354394	1	-0.464622	293	Exclosure	Unburned	TRUE	#DIV/0!	#DIV/0!	1.41271	1499.37	1506.08	60	#DIV/0!	#DIV/0!
Adobe Cr. pasture	Susie	BlueB_Adobe	1991	0.262779	1	-0.315617	270	Conventional	Unburned	TRUE	#DIV/0!	#DIV/0!	3.82154	1768.25	1841.4	27	#DIV/0!	#DIV/0!
Stinson riparian	Susie	BlueB_BlueB	1991	0.196416	1	-0.315617	270	Conventional	Unburned	TRUE	#DIV/0!	#DIV/0!	1.10258	1742.86	1803.61	47	#DIV/0!	#DIV/0!
Stinson riparian	Susie	BlueB_Susie	1991	0.243906	1	-0.315617	270	Conventional	Unburned	TRUE	#DIV/0!	#DIV/0!	0.600038	1719.59	1765.9	141	#DIV/0!	#DIV/0!
Bull Camp Mntn	SFC - Hubbard Vine	Bull Camp Mntn_Bull Camp Cr	1991	0.322661	1	-0.24386	302	Conventional	Unburned	TRUE	#DIV/0!	#DIV/0!	5.46839	1986.15	2341.92	18	#DIV/0!	#DIV/0!
Bull Camp Mntn	SFC - Hubbard Vine	Bull Camp Mntn_Cold Springs Cr	1991	0.359539	1	-0.24386	302	Conventional	Unburned	TRUE	#DIV/0!	#DIV/0!	4.28229	2022.87	2085.2	6	#DIV/0!	#DIV/0!
CAMPGROUND STEX (KOA)	WWH - Willow	CAMPGROUND STEX (KOA)_Willow	1991	0.301887	1	-0.464622	293	Exclosure	Unburned	TRUE	#DIV/0!	#DIV/0!	2.11315	1472.97	1492.57	62	#DIV/0!	#DIV/0!
Susie Hadley Carlin Riparian pasture	Susie	CarlinField_Susie	1991	0.226371	1	-0.315617	270	Conventional	Unburned	FALSE	0	0	0.443232	1519.01	1572.97	389	#DIV/0!	#DIV/0!
Susie Hadley Carlin Riparian pasture	Susie	CarlinField_Susie2	1991	0.209682	1	-0.315617	270	Conventional	Unburned	FALSE	0	0	0.647223	1572.97	1579.68	325	#DIV/0!	#DIV/0!
Choke-a-man pasture 1	SFC - Cottonwood	Choke-a-man pasture 1_Cottonwood Cr	1991	0.44968	1	0.0345017	344	Conventional	Unburned	TRUE	#DIV/0!	#DIV/0!	0.755701	1838.3	1853.99	92	#DIV/0!	#DIV/0!
Choke-a-man pasture 1	SFC - Cottonwood	Choke-a-man pasture 1_MF Cottonwood Cr	1991	0.327287	1	0.0345017	344	Conventional	Unburned	TRUE	#DIV/0!	#DIV/0!	1.41319	1853.41	1858.45	18	#DIV/0!	#DIV/0!
Choke-a-man pasture 1	SFC - Cottonwood	Choke-a-man pasture 1_NF Cottonwood Cr	1991	0.337396	1	0.0345017	344	Conventional	Unburned	TRUE	#DIV/0!	#DIV/0!	2.42287	1848.48	1862.85	19	#DIV/0!	#DIV/0!
Cottonwood 1, 4 exclosure	SFC - Cottonwood	Cottonwood 1, 4 exclosure_Cottonwood Cr	1991	0.443503	1	0.0345017	344	Exclosure	Unburned	TRUE	#DIV/0!	#DIV/0!	1.35848	1902.78	1914.87	41	#DIV/0!	#DIV/0!
Cottonwood 1, 4 pastures	SFC - Cottonwood	Cottonwood 1, 4 pastures_Cottonwood Cr	1991	0.438347	1	0.0345017	344	Conserve	Unburned	TRUE	#DIV/0!	#DIV/0!	1.87278	1914.87	1975.44	41	#DIV/0!	#DIV/0!
Cottonwood 2 pastures	SFC - Cottonwood	Cottonwood 2 pastures_Cottonwood Cr	1991	0.386714	1	0.0345017	344	Conserve	Unburned	TRUE	#DIV/0!	#DIV/0!	1.4299	1860.78	1902.78	52	#DIV/0!	#DIV/0!
Cottonwood Riparian pasture	SFC - Cottonwood	Cottonwood Riparian pasture_Salmon Falls Cr	1991	0.372128	1	0.0345017	344	Conventional	Unburned	TRUE	#DIV/0!	#DIV/0!	0.307983	1740.87	1762.88	488	#DIV/0!	#DIV/0!
Dry Crk Mntn	SFC - Hubbard Vine	Dry Crk Mntn_Dry Cr	1991	0.312622	1	-0.24386	302	Conventional	Unburned	TRUE	#DIV/0!	#DIV/0!	6.87306	1950.13	2473.34	18	#DIV/0!	#DIV/0!
E. Hubbard Sdng	SFC - Hubbard Vine	E. Hubbard Sdng_Bull Camp Cr	1991	0.145501	1	-0.24386	302	Conventional	Unburned	TRUE	#DIV/0!	#DIV/0!	0.938864	1773.89	1801.22	28	#DIV/0!	#DIV/0!
E. Hubbard Sdng	SFC - Hubbard Vine	E. Hubbard Sdng_Dry Cr 1	1991	0.123091	1	-0.24386	302	Conventional	Unburned	TRUE	#DIV/0!	#DIV/0!	0.853677	1740.76	1776.25	88	#DIV/0!	#DIV/0!
E. Hubbard Sdng	SFC - Hubbard Vine	E. Hubbard Sdng_Dry Cr 2	1991	0.115485	1	-0.24386	302	Conventional	Unburned	TRUE	#DIV/0!	#DIV/0!	1.0816	1776.25	1800.22	56	#DIV/0!	#DIV/0!
Flat	SFC - Hubbard Vine	Flat_Bull Camp Cr	1991	0.16978	1	-0.24386	302	Conventional	Unburned	TRUE	#DIV/0!	#DIV/0!	1.64042	1804.68	1894.23	25	#DIV/0!	#DIV/0!
Flat	SFC - Hubbard Vine	Flat_Cold Springs Cr	1991	0.145053	1	-0.24386	302	Conventional	Unburned	TRUE	#DIV/0!	#DIV/0!	1.28434	1787.72	1915.05	29	#DIV/0!	#DIV/0!
Flat	SFC - Hubbard Vine	Flat_Dry Cr	1991	0.179785	1	-0.24386	302	Conventional	Unburned	TRUE	#DIV/0!	#DIV/0!	1.17459	1860.7	1890.9	30	#DIV/0!	#DIV/0!
Flat	SFC - Hubbard Vine	Flat_Willow Cr	1991	0.143563	1	-0.24386	302	Conventional	Unburned	TRUE	#DIV/0!	#DIV/0!	0.868462	1767.47	1876.97	94	#DIV/0!	#DIV/0!
Goat Creek 1, 6 pastures	SFC - Cottonwood	Goat Creek 1, 6 pastures_Goat Cr	1991	0.298826	1	0.0345017	344	Conventional	Unburned	TRUE	#DIV/0!	#DIV/0!	4.34405	1901.8	1971.28	8	#DIV/0!	#DIV/0!
Goat Creek 3, 4 Exclosure	SFC - Cottonwood	Goat Creek 3, 4 Exclosure_MF Cottonwood Cr	1991	0.362059	1	0.0345017	344	Exclosure	Unburned	TRUE	#DIV/0!	#DIV/0!	2.9515	1887.76	1914.38	8	#DIV/0!	#DIV/0!
Goat Creek 3, 4 pastures	SFC - Cottonwood	Goat Creek 3, 4 pastures_MF Cottonwood Cr	1991	0.320459	1	0.0345017	344	Conventional	Unburned	TRUE	#DIV/0!	#DIV/0!	4.53564	1914.38	1965.01	8	#DIV/0!	#DIV/0!
Goat Creek 3, 4 pastures	SFC - Cottonwood	Goat Creek 3, 4 pastures_NF Cottonwood Cr	1991	0.336245	1	0.0345017	344	Conventional	Unburned	TRUE	#DIV/0!	#DIV/0!	3.0379	1901.44	1955.13	16	#DIV/0!	#DIV/0!
Goat Creek 5 Exclosure	SFC - Cottonwood	Goat Creek 5 Exclosure_NF Cottonwood Cr	1991	0.371113	1	0.0345017	344	Exclosure	Unburned	TRUE	#DIV/0!	#DIV/0!	1.93885	1881.74	1899.83	17	#DIV/0!	#DIV/0!
Goat Creek 5 pastures	SFC - Cottonwood	Goat Creek 5 pastures_MF Cottonwood Cr	1991	0.335489	1	0.0345017	344	Conventional	Unburned	TRUE	#DIV/0!	#DIV/0!	1.78292	1858.45	1887.76	18	#DIV/0!	#DIV/0!
Goat Creek 5 pastures	SFC - Cottonwood	Goat Creek 5 pastures_NF Cottonwood Cr	1991	0.32326	1	0.0345017	344	Conventional	Unburned	TRUE	#DIV/0!	#DIV/0!	1.50382	1862.85	1901.44	19	#DIV/0!	#DIV/0!
Susie Hadley Carlin Riparian pasture	Susie	Hadley_Susie	1991	0.241165	1	-0.315617	270	Conserve	Unburned	FALSE	0	0	0.402953	1497.71	1519.01	476	#DIV/0!	#DIV/0!
Jakes Crk Mntn	SFC - Hubbard Vine	Jakes Crk Mntn_MF Jakes Cr	1991	0.27198	1	-0.24386	302	Conventional	Unburned	TRUE	#DIV/0!	#DIV/0!	6.4844	1937.53	2156.09	8	#DIV/0!	#DIV/0!
Jakes Crk Mntn	SFC - Hubbard Vine	Jakes Crk Mntn_NF Jakes Cr	1991	0.242626	1	-0.24386	302	Conventional	Unburned	TRUE	#DIV/0!	#DIV/0!	7.46069	1912.01	2183.45	7	#DIV/0!	#DIV/0!
Jakes Crk Mntn	SFC - Hubbard Vine	Jakes Crk Mntn_SF Jakes Cr	1991	0.326289	1	-0.24386	302	Conventional	Unburned	TRUE	#DIV/0!	#DIV/0!	6.25134	1893.5	2378.1	15	#DIV/0!	#DIV/0!
JUG SPRINGS STR EXCL	WWH - Whitehorse	JUG SPRINGS STR EXCL_Doolittle Cr 2	1991	0.367278	1	-0.624788	342	Exclosure	Unburned	TRUE	#DIV/0!	#DIV/0!	4.6628	1738.59	1880.16	20	#DIV/0!	#DIV/0!
JUG SPRINGS	WWH - Whitehorse	JUG SPRINGS_Dry Cr	1991	0.352762	1	-0.624788	342	Conventional	Unburned	TRUE	#DIV/0!	#DIV/0!	4.50257	1896.38	2016.61	7	#DIV/0!	#DIV/0!
LITTLE WHITEHORSE #1 STEX	WWH - Whitehorse	LITTLE WHITEHORSE #1 STEX_Little Whitehorse Cr	1991	0.289856	1	-0.624788	342	Exclosure	Unburned	TRUE	#DIV/0!	#DIV/0!	2.62681	1544.67	1578.04	49	#DIV/0!	#DIV/0!
LITTLE WHITEHORSE #2 STEX	WWH - Whitehorse	LITTLE WHITEHORSE #2 STEX_Little Whitehorse Cr	1991	0.281959	1	-0.624788	342	Exclosure	Unburned	TRUE	#DIV/0!	#DIV/0!	1.93428	1583.8	1597.33	49	#DIV/0!	#DIV/0!
LITTLE WHITEHORSE #4 STEX	WWH - Whitehorse	LITTLE WHITEHORSE #4 STEX_Little Whitehorse Cr	1991	0.381849	1	-0.624788	342	Exclosure	Unburned	TRUE	#DIV/0!	#DIV/0!	1.89128	1648.15	1674.69	42	#DIV/0!	#DIV/0!
LITTLE WHITEHORSE 3# STEX	WWH - Whitehorse	LITTLE WHITEHORSE 3# STEX_Little Whitehorse Cr	1991	0.296419	1	-0.624788	342	Exclosure	Unburned	TRUE	#DIV/0!	#DIV/0!	1.75171	1606.71	1638.99	45	#DIV/0!	#DIV/0!
LOWER L WHITEHORSE 1991 STEX	WWH - Whitehorse	LOWER L WHITEHORSE 1991 STEX_Little Whitehorse Cr	1991	0.313441	1	-0.624788	342	Exclosure	Unburned	TRUE	#DIV/0!	#DIV/0!	0.854792	1446.63	1451.07	73	#DIV/0!	#DIV/0!
LOWER LUSCHER	WWH - Whitehorse	LOWER LUSCHER_LUSCHER	1991	0.4127	1	-0.624788	342	Exclosure	Unburned	TRUE	#DIV/0!	#DIV/0!	1.03788	1444.11	1474.74	193	#DIV/0!	#DIV/0!
LOWER WILLOW CREEK STEX	WWH - Willow	LOWER WILLOW CREEK STEX_Willow	1991	0.236712	1	-0.464622	293	Exclosure	Unburned	TRUE	#DIV/0!	#DIV/0!	1.14394	1423.4	1431.99	92	#DIV/0!	#DIV/0!
LUSCHER	WWH - Whitehorse	LUSCHER_Doolittle Cr 2	1991	0.323474	1	-0.624788	342	Exclosure	Unburned	TRUE	#DIV/0!	#DIV/0!	8.09443	1566.02	1738.59	26	#DIV/0!	#DIV/0!
LUSCHER	WWH - Whitehorse	LUSCHER_Fifteenmile Cr	1991	0.374392	1	-0.624788	342	Exclosure	Unburned	TRUE	#DIV/0!	#DIV/0!	4.17275	1479.75	1562.13	64	#DIV/0!	#DIV/0!
LUSCHER	WWH - Whitehorse	LUSCHER_Whitehorse Cr 3	1991	0.388344	1	-0.624788	342	Exclosure	Unburned	TRUE	#DIV/0!	#DIV/0!	2.36519	1565.94	1660.32	78	#DIV/0!	#DIV/0!
LUSCHER	WWH - Whitehorse	LUSCHER_Whitehorse Cr 4	1991	0.418973	1	-0.624788	342	Exclosure	Unburned	TRUE	#DIV/0!	#DIV/0!	1.97114	1479.75	1566.02	109	#DIV/0!	#DIV/0!
LUSCHER	WWH - Whitehorse	LUSCHER_Whitehorse Cr 5	1991	0.433237	1	-0.624788	342	Exclosure	Unburned	TRUE	#DIV/0!	#DIV/0!	1.19206	1474.74	1479.86	176	#DIV/0!	#DIV/0!
McKinnley FFR riparian pasture	Susie	McKin_Adobe	1991	0.208989	1	-0.315617	270	Conventional	Unburned	TRUE	#DIV/0!	#DIV/0!	3.0116	1675.14	1768.25	36	#DIV/0!	#DIV/0!
Camp Creek riparian pasture	Susie	McKin_Camp	1991	0.243221	1	-0.315617	270	Conventional	Unburned	TRUE	#DIV/0!	#DIV/0!	2.60527	1707.69	1828.87	14	#DIV/0!	#DIV/0!
McKinnley FFR riparian pasture	Susie	McKin_Susie	1991	0.247417	1	-0.315617	270	Conventional	Unburned	FALSE	0	0	0.924797	1585.66	1695.39	294	#DIV/0!	#DIV/0!
Camp Creek riparian pasture	Susie	McKin_Susie2	1991	0.253678	1	-0.315617	270	Conventional	Unburned	TRUE	#DIV/0!	#DIV/0!	0.597796	1695.39	1719.01	208	#DIV/0!	#DIV/0!
Camp Creek Susie exclosure	Susie	McKin_SusieEx	1991	0.241086	1	-0.315617	270	Exclosure	Unburned	TRUE	#DIV/0!	#DIV/0!	0.102158	1719.01	1719.59	141	#DIV/0!	#DIV/0!
Newmont exclosure	Susie	McKin_SusieExNewM	1991	0.183304	1	-0.315617	270	Conventional	Unburned	FALSE	0	0	0.347224	1579.71	1585.66	323	#DIV/0!	#DIV/0!
MIDDLE L WHITEHORSE 1991 STEX	WWH - Whitehorse	MIDDLE L WHITEHORSE 1991 STEX_Little Whitehorse Cr	1991	0.27519	1	-0.624788	342	Exclosure	Unburned	TRUE	#DIV/0!	#DIV/0!	1.16748	1453.57	1469.45	72	#DIV/0!	#DIV/0!
Middle pasture exclosure	SFC - Hubbard Vine	Middle pasture exclosure_SF Jakes Cr	1991	0.300224	1	-0.24386	302	missing	Unburned	TRUE	#DIV/0!	#DIV/0!	3.01667	1815.59	1825.39	20	#DIV/0!	#DIV/0!
MIDDLE WILLOW CREEK STEX	WWH - Willow	MIDDLE WILLOW CREEK STEX_Willow	1991	0.23821	1	-0.464622	293	Exclosure	Unburned	TRUE	#DIV/0!	#DIV/0!	1.0267	1433.08	1442.44	79	#DIV/0!	#DIV/0!
Middle	SFC - Hubbard Vine	Middle_Dead Bull Cr	1991	0.121664	1	-0.24386	302	Conventional	Unburned	TRUE	#DIV/0!	#DIV/0!	2.59734	1757.24	1939.06	11	#DIV/0!	#DIV/0!
Middle	SFC - Hubbard Vine	Middle_Dry Fork Jakes Cr	1991	0.143524	1	-0.24386	302	Conventional	Unburned	TRUE	#DIV/0!	#DIV/0!	1.82141	1772.82	1837.35	35	#DIV/0!	#DIV/0!
Middle	SFC - Hubbard Vine	Middle_Jakes Cr 1	1991	0.181818	1	-0.24386	302	Conventional	Unburned	TRUE	#DIV/0!	#DIV/0!	0.428274	1765.59	1773.57	94	#DIV/0!	#DIV/0!
Middle	SFC - Hubbard Vine	Middle_Jakes Cr 2	1991	0.16844	1	-0.24386	302	Conventional	Unburned	TRUE	#DIV/0!	#DIV/0!	0.76658	1773.57	1780.15	59	#DIV/0!	#DIV/0!
Middle	SFC - Hubbard Vine	Middle_NF Jakes Cr	1991	0.180559	1	-0.24386	302	Conventional	Unburned	TRUE	#DIV/0!	#DIV/0!	1.99516	1779.83	1875.13	37	#DIV/0!	#DIV/0!
Middle	SFC - Hubbard Vine	Middle_SF Jakes Cr	1991	0.182499	1	-0.24386	302	Conventional	Unburned	TRUE	#DIV/0!	#DIV/0!	2.50087	1780.15	1893.5	21	#DIV/0!	#DIV/0!
RED MOUNTAIN SOUTH	WWH - Whitehorse	RED MOUNTAIN SOUTH_Little Whitehorse Cr	1991	0.328131	1	-0.624788	342	Conserve	Unburned	TRUE	#DIV/0!	#DIV/0!	1.50406	1531.36	1544.67	53	#DIV/0!	#DIV/0!
RED MOUNTAIN SOUTH	WWH - Willow	RED MOUNTAIN SOUTH_Willow	1991	0.323787	1	-0.464622	293	Conserve	Unburned	TRUE	#DIV/0!	#DIV/0!	2.42564	1468.22	1601.63	75	#DIV/0!	#DIV/0!
RED MOUNTAIN SOUTH	WWH - Willow	RED MOUNTAIN SOUTH_Willow L	1991	0.260984	1	-0.464622	293	Conserve	Unburned	TRUE	#DIV/0!	#DIV/0!	0.912358	1355.22	1423.4	108	#DIV/0!	#DIV/0!
South Fork Salmon Falls Creek exclosure	SFC - Cottonwood	South Fork Salmon Falls Creek exclosure_SF Salmon Falls Cr	1991	0.436824	1	0.0345017	344	Exclosure	Unburned	TRUE	#DIV/0!	#DIV/0!	0.341713	1765.22	1771.21	312	#DIV/0!	#DIV/0!
Triangle	SFC - Hubbard Vine	Triangle_Dead Bull Cr	1991	0.18475	1	-0.24386	302	Conventional	Unburned	TRUE	#DIV/0!	#DIV/0!	5.15523	1939.06	2152.3	5	#DIV/0!	#DIV/0!
UPPER LITTLE WHITEHORSE 1991 STEX	WWH - Whitehorse	UPPER LITTLE WHITEHORSE 1991 STEX_Little Whitehorse Cr	1991	0.322448	1	-0.624788	342	Exclosure	Unburned	TRUE	#DIV/0!	#DIV/0!	1.1138	1477.79	1484.33	55	#DIV/0!	#DIV/0!
UPPER WILLOW CREEK STEX	WWH - Willow	UPPER WILLOW CREEK STEX_Willow	1991	0.261633	1	-0.464622	293	Exclosure	Unburned	TRUE	#DIV/0!	#DIV/0!	1.26478	1444.32	1468.22	78	#DIV/0!	#DIV/0!
V PASTURE (BC)	WWH - Whitehorse	V PASTURE (BC)_Cottonwood Cr	1991	0.386776	1	-0.624788	342	Conserve	Unburned	TRUE	#DIV/0!	#DIV/0!	4.66401	1676.76	2252.98	16	#DIV/0!	#DIV/0!
V PASTURE (BC)	WWH - Whitehorse	V PASTURE (BC)_Whitehorse Cr 2	1991	0.396567	1	-0.624788	342	Conserve	Unburned	TRUE	#DIV/0!	#DIV/0!	3.1335	1676.76	2004.44	57	#DIV/0!	#DIV/0!
V PASTURE (BC)	WWH - Whitehorse	V PASTURE (BC)_Whitehorse Cr 3	1991	0.358966	1	-0.624788	342	Conserve	Unburned	TRUE	#DIV/0!	#DIV/0!	2.27852	1660.32	1676.76	72	#DIV/0!	#DIV/0!
W. Hubbard Sdng	SFC - Hubbard Vine	W. Hubbard Sdng_Dry Cr	1991	0.157482	1	-0.24386	302	Conventional	Unburned	TRUE	#DIV/0!	#DIV/0!	1.19876	1800.22	1860.7	54	#DIV/0!	#DIV/0!
Warm Springs 1-4 pastures	SFC - Cottonwood	Warm Springs 1-4 pastures_Cottonwood Cr	1991	0.377186	1	0.0345017	344	Conventional	Unburned	TRUE	#DIV/0!	#DIV/0!	0.881668	1762.88	1792.72	132	#DIV/0!	#DIV/0!
Warm Springs 1-4 pastures	SFC - Cottonwood	Warm Springs 1-4 pastures_SF Salmon Falls Cr	1991	0.61596	1	0.0345017	344	Conventional	Unburned	TRUE	#DIV/0!	#DIV/0!	0.327141	1771.21	1774.28	310	#DIV/0!	#DIV/0!
Warm Springs 6 pastures	SFC - Cottonwood	Warm Springs 6 pastures_Cottonwood Cr	1991	0.422233	1	0.0345017	344	Conventional	Unburned	TRUE	#DIV/0!	#DIV/0!	1.02415	1853.65	1860.78	52	#DIV/0!	#DIV/0!
WHITEHORSE	WWH - Whitehorse	WHITEHORSE_Minehole Cr	1991	0.376473	1	-0.624788	342	Conserve	Unburned	TRUE	#DIV/0!	#DIV/0!	5.70641	2018.57	2185.75	4	#DIV/0!	#DIV/0!
WHITEHORSE	WWH - Whitehorse	WHITEHORSE_Whitehorse Cr 1	1991	0.432199	1	-0.624788	342	Conserve	Unburned	TRUE	#DIV/0!	#DIV/0!	6.4851	2017.82	2278.24	6	#DIV/0!	#DIV/0!
WHITEHORSE	WWH - Whitehorse	WHITEHORSE_Whitehorse Cr 2	1991	0.365434	1	-0.624788	342	Conserve	Unburned	TRUE	#DIV/0!	#DIV/0!	2.81071	2004.44	2018.57	10	#DIV/0!	#DIV/0!
WILLOW CREEK #7 STEX	WWH - Willow	WILLOW CREEK #7 STEX_Willow	1991	0.369121	1	-0.464622	293	Exclosure	Unburned	TRUE	#DIV/0!	#DIV/0!	2.20305	1673.71	1713.18	34	#DIV/0!	#DIV/0!
WILLOW CREEK EXCL #4 STEX	WWH - Whitehorse	WILLOW CREEK EXCL #4 STEX_Little Whitehorse Cr	1991	0.310662	1	-0.624788	342	Exclosure	Unburned	TRUE	#DIV/0!	#DIV/0!	1.97499	1484.33	1523.05	54	#DIV/0!	#DIV/0!
WILLOW CREEK EXCL #4 STEX	WWH - Willow	WILLOW CREEK EXCL #4 STEX_Willow	1991	0.373148	1	-0.464622	293	Exclosure	Unburned	TRUE	#DIV/0!	#DIV/0!	2.43201	1606.23	1623.44	43	#DIV/0!	#DIV/0!
WILLOW CREEK EXCL #5 STEX	WWH - Willow	WILLOW CREEK EXCL #5 STEX_Willow	1991	0.425253	1	-0.464622	293	Exclosure	Unburned	TRUE	#DIV/0!	#DIV/0!	2.85445	1631.74	1646.15	41	#DIV/0!	#DIV/0!
WILLOW CREEK STEX #3	WWH - Willow	WILLOW CREEK STEX #3_Willow	1991	0.370985	1	-0.464622	293	Exclosure	Unburned	TRUE	#DIV/0!	#DIV/0!	2.43037	1512.75	1534.45	59	#DIV/0!	#DIV/0!
WILLOW	WWH - Whitehorse	WILLOW_Little Whitehorse Cr	1991	0.39472	1	-0.624788	342	Conserve	Unburned	TRUE	#DIV/0!	#DIV/0!	1.54683	1674.41	1726.48	40	#DIV/0!	#DIV/0!
WILLOW	WWH - Whitehorse	WILLOW_Little Whitehorse Cr 2	1991	0.354356	1	-0.624788	342	Conserve	Unburned	TRUE	#DIV/0!	#DIV/0!	5.99293	1765.88	2228.36	12	#DIV/0!	#DIV/0!
WILLOW	WWH - Willow	WILLOW_Willow	1991	0.488329	1	-0.464622	293	Conserve	Unburned	TRUE	#DIV/0!	#DIV/0!	6.17626	1713.18	2216.23	21	#DIV/0!	#DIV/0!
WILOW CREEK #6 STEX	WWH - Willow	WILOW CREEK #6 STEX_Willow	1991	0.384407	1	-0.464622	293	Exclosure	Unburned	TRUE	#DIV/0!	#DIV/0!	2.43669	1654.18	1670.1	40	#DIV/0!	#DIV/0!
15-MILE	WWH - Whitehorse	15-MILE_Doolittle Cr 1	1992	0.286205	1	1.01119	241	Conserve	Unburned	TRUE	#DIV/0!	#DIV/0!	3.36649	1896.14	2003.58	15	#DIV/0!	#DIV/0!
15-MILE	WWH - Whitehorse	15-MILE_Doolittle Cr 2	1992	0.279187	1	1.01119	241	Conserve	Unburned	TRUE	#DIV/0!	#DIV/0!	3.23882	1880.16	1896.38	16	#DIV/0!	#DIV/0!
15-MILE	WWH - Whitehorse	15-MILE_Fifteenmile Cr	1992	0.191341	1	1.01119	241	Conserve	Unburned	TRUE	#DIV/0!	#DIV/0!	2.45916	1562.13	1972.32	63	#DIV/0!	#DIV/0!
BEAVERDAM STEX	WWH - Willow	BEAVERDAM STEX_Willow	1992	0.265295	1	1.01119	201	Exclosure	Unburned	TRUE	#DIV/0!	#DIV/0!	1.41271	1499.37	1506.08	60	#DIV/0!	#DIV/0!
Adobe Cr. pasture	Susie	BlueB_Adobe	1992	0.223696	1	0.802925	208	Conventional	Unburned	TRUE	#DIV/0!	#DIV/0!	3.82154	1768.25	1841.4	27	#DIV/0!	#DIV/0!
Stinson riparian	Susie	BlueB_BlueB	1992	0.161997	1	0.802925	208	Conventional	Unburned	TRUE	#DIV/0!	#DIV/0!	1.10258	1742.86	1803.61	47	#DIV/0!	#DIV/0!
Stinson riparian	Susie	BlueB_Susie	1992	0.200604	1	0.802925	208	Conventional	Unburned	TRUE	#DIV/0!	#DIV/0!	0.600038	1719.59	1765.9	141	#DIV/0!	#DIV/0!
Bull Camp Mntn	SFC - Hubbard Vine	Bull Camp Mntn_Bull Camp Cr	1992	0.314217	1	1.13379	240	Conventional	Unburned	TRUE	#DIV/0!	#DIV/0!	5.46839	1986.15	2341.92	18	#DIV/0!	#DIV/0!
Bull Camp Mntn	SFC - Hubbard Vine	Bull Camp Mntn_Cold Springs Cr	1992	0.353023	1	1.13379	240	Conventional	Unburned	TRUE	#DIV/0!	#DIV/0!	4.28229	2022.87	2085.2	6	#DIV/0!	#DIV/0!
CAMPGROUND STEX (KOA)	WWH - Willow	CAMPGROUND STEX (KOA)_Willow	1992	0.228294	1	1.01119	201	Exclosure	Unburned	TRUE	#DIV/0!	#DIV/0!	2.11315	1472.97	1492.57	62	#DIV/0!	#DIV/0!
Susie Hadley Carlin Riparian pasture	Susie	CarlinField_Susie	1992	0.26556	1	0.802925	208	Conserve	Unburned	TRUE	#DIV/0!	#DIV/0!	0.443232	1519.01	1572.97	389	#DIV/0!	#DIV/0!
Susie Hadley Carlin Riparian pasture	Susie	CarlinField_Susie2	1992	0.222138	1	0.802925	208	Conserve	Unburned	TRUE	#DIV/0!	#DIV/0!	0.647223	1572.97	1579.68	325	#DIV/0!	#DIV/0!
Choke-a-man pasture 1	SFC - Cottonwood	Choke-a-man pasture 1_Cottonwood Cr	1992	0.377593	1	1.13379	283	Conventional	Unburned	TRUE	#DIV/0!	#DIV/0!	0.755701	1838.3	1853.99	92	#DIV/0!	#DIV/0!
Choke-a-man pasture 1	SFC - Cottonwood	Choke-a-man pasture 1_MF Cottonwood Cr	1992	0.288575	1	1.13379	283	Conventional	Unburned	TRUE	#DIV/0!	#DIV/0!	1.41319	1853.41	1858.45	18	#DIV/0!	#DIV/0!
Choke-a-man pasture 1	SFC - Cottonwood	Choke-a-man pasture 1_NF Cottonwood Cr	1992	0.29334	1	1.13379	283	Conventional	Unburned	TRUE	#DIV/0!	#DIV/0!	2.42287	1848.48	1862.85	19	#DIV/0!	#DIV/0!
Cottonwood 1, 4 exclosure	SFC - Cottonwood	Cottonwood 1, 4 exclosure_Cottonwood Cr	1992	0.368949	1	1.13379	283	Exclosure	Unburned	TRUE	#DIV/0!	#DIV/0!	1.35848	1902.78	1914.87	41	#DIV/0!	#DIV/0!
Cottonwood 1, 4 pastures	SFC - Cottonwood	Cottonwood 1, 4 pastures_Cottonwood Cr	1992	0.368578	1	1.13379	283	Conserve	Unburned	TRUE	#DIV/0!	#DIV/0!	1.87278	1914.87	1975.44	41	#DIV/0!	#DIV/0!
Cottonwood 2 pastures	SFC - Cottonwood	Cottonwood 2 pastures_Cottonwood Cr	1992	0.317245	1	1.13379	283	Conserve	Unburned	TRUE	#DIV/0!	#DIV/0!	1.4299	1860.78	1902.78	52	#DIV/0!	#DIV/0!
Cottonwood Riparian pasture	SFC - Cottonwood	Cottonwood Riparian pasture_Salmon Falls Cr	1992	0.356421	1	1.13379	283	Conventional	Unburned	TRUE	#DIV/0!	#DIV/0!	0.307983	1740.87	1762.88	488	#DIV/0!	#DIV/0!
Dry Crk Mntn	SFC - Hubbard Vine	Dry Crk Mntn_Dry Cr	1992	0.314389	1	1.13379	240	Conventional	Unburned	TRUE	#DIV/0!	#DIV/0!	6.87306	1950.13	2473.34	18	#DIV/0!	#DIV/0!
E. Hubbard Sdng	SFC - Hubbard Vine	E. Hubbard Sdng_Bull Camp Cr	1992	0.151155	1	1.13379	240	Conventional	Unburned	TRUE	#DIV/0!	#DIV/0!	0.938864	1773.89	1801.22	28	#DIV/0!	#DIV/0!
E. Hubbard Sdng	SFC - Hubbard Vine	E. Hubbard Sdng_Dry Cr 1	1992	0.128613	1	1.13379	240	Conventional	Unburned	TRUE	#DIV/0!	#DIV/0!	0.853677	1740.76	1776.25	88	#DIV/0!	#DIV/0!
E. Hubbard Sdng	SFC - Hubbard Vine	E. Hubbard Sdng_Dry Cr 2	1992	0.122643	1	1.13379	240	Conventional	Unburned	TRUE	#DIV/0!	#DIV/0!	1.0816	1776.25	1800.22	56	#DIV/0!	#DIV/0!
Flat	SFC - Hubbard Vine	Flat_Bull Camp Cr	1992	0.160889	1	1.13379	240	Conventional	Unburned	TRUE	#DIV/0!	#DIV/0!	1.64042	1804.68	1894.23	25	#DIV/0!	#DIV/0!
Flat	SFC - Hubbard Vine	Flat_Cold Springs Cr	1992	0.154082	1	1.13379	240	Conventional	Unburned	TRUE	#DIV/0!	#DIV/0!	1.28434	1787.72	1915.05	29	#DIV/0!	#DIV/0!
Flat	SFC - Hubbard Vine	Flat_Dry Cr	1992	0.165062	1	1.13379	240	Conventional	Unburned	TRUE	#DIV/0!	#DIV/0!	1.17459	1860.7	1890.9	30	#DIV/0!	#DIV/0!
Flat	SFC - Hubbard Vine	Flat_Willow Cr	1992	0.149812	1	1.13379	240	Conventional	Unburned	TRUE	#DIV/0!	#DIV/0!	0.868462	1767.47	1876.97	94	#DIV/0!	#DIV/0!
Goat Creek 1, 6 pastures	SFC - Cottonwood	Goat Creek 1, 6 pastures_Goat Cr	1992	0.246569	1	1.13379	283	Conventional	Unburned	TRUE	#DIV/0!	#DIV/0!	4.34405	1901.8	1971.28	8	#DIV/0!	#DIV/0!
Goat Creek 3, 4 Exclosure	SFC - Cottonwood	Goat Creek 3, 4 Exclosure_MF Cottonwood Cr	1992	0.28866	1	1.13379	283	Exclosure	Unburned	TRUE	#DIV/0!	#DIV/0!	2.9515	1887.76	1914.38	8	#DIV/0!	#DIV/0!
Goat Creek 3, 4 pastures	SFC - Cottonwood	Goat Creek 3, 4 pastures_MF Cottonwood Cr	1992	0.282966	1	1.13379	283	Conventional	Unburned	TRUE	#DIV/0!	#DIV/0!	4.53564	1914.38	1965.01	8	#DIV/0!	#DIV/0!
Goat Creek 3, 4 pastures	SFC - Cottonwood	Goat Creek 3, 4 pastures_NF Cottonwood Cr	1992	0.287987	1	1.13379	283	Conventional	Unburned	TRUE	#DIV/0!	#DIV/0!	3.0379	1901.44	1955.13	16	#DIV/0!	#DIV/0!
Goat Creek 5 Exclosure	SFC - Cottonwood	Goat Creek 5 Exclosure_NF Cottonwood Cr	1992	0.287335	1	1.13379	283	Exclosure	Unburned	TRUE	#DIV/0!	#DIV/0!	1.93885	1881.74	1899.83	17	#DIV/0!	#DIV/0!
Goat Creek 5 pastures	SFC - Cottonwood	Goat Creek 5 pastures_MF Cottonwood Cr	1992	0.296922	1	1.13379	283	Conventional	Unburned	TRUE	#DIV/0!	#DIV/0!	1.78292	1858.45	1887.76	18	#DIV/0!	#DIV/0!
Goat Creek 5 pastures	SFC - Cottonwood	Goat Creek 5 pastures_NF Cottonwood Cr	1992	0.282782	1	1.13379	283	Conventional	Unburned	TRUE	#DIV/0!	#DIV/0!	1.50382	1862.85	1901.44	19	#DIV/0!	#DIV/0!
Susie Hadley Carlin Riparian pasture	Susie	Hadley_Susie	1992	0.201945	1	0.802925	208	Conserve	Unburned	TRUE	#DIV/0!	#DIV/0!	0.402953	1497.71	1519.01	476	#DIV/0!	#DIV/0!
Jakes Crk Mntn	SFC - Hubbard Vine	Jakes Crk Mntn_MF Jakes Cr	1992	0.268663	1	1.13379	240	Conventional	Unburned	TRUE	#DIV/0!	#DIV/0!	6.4844	1937.53	2156.09	8	#DIV/0!	#DIV/0!
Jakes Crk Mntn	SFC - Hubbard Vine	Jakes Crk Mntn_NF Jakes Cr	1992	0.244964	1	1.13379	240	Conventional	Unburned	TRUE	#DIV/0!	#DIV/0!	7.46069	1912.01	2183.45	7	#DIV/0!	#DIV/0!
Jakes Crk Mntn	SFC - Hubbard Vine	Jakes Crk Mntn_SF Jakes Cr	1992	0.31218	1	1.13379	240	Conventional	Unburned	TRUE	#DIV/0!	#DIV/0!	6.25134	1893.5	2378.1	15	#DIV/0!	#DIV/0!
JUG SPRINGS STR EXCL	WWH - Whitehorse	JUG SPRINGS STR EXCL_Doolittle Cr 2	1992	0.24402	1	1.01119	241	Exclosure	Unburned	TRUE	#DIV/0!	#DIV/0!	4.6628	1738.59	1880.16	20	#DIV/0!	#DIV/0!
JUG SPRINGS	WWH - Whitehorse	JUG SPRINGS_Dry Cr	1992	0.222271	1	1.01119	241	Conventional	Unburned	TRUE	#DIV/0!	#DIV/0!	4.50257	1896.38	2016.61	7	#DIV/0!	#DIV/0!
LITTLE WHITEHORSE #1 STEX	WWH - Whitehorse	LITTLE WHITEHORSE #1 STEX_Little Whitehorse Cr	1992	0.206197	1	1.01119	241	Exclosure	Unburned	TRUE	#DIV/0!	#DIV/0!	2.62681	1544.67	1578.04	49	#DIV/0!	#DIV/0!
LITTLE WHITEHORSE #2 STEX	WWH - Whitehorse	LITTLE WHITEHORSE #2 STEX_Little Whitehorse Cr	1992	0.202432	1	1.01119	241	Exclosure	Unburned	TRUE	#DIV/0!	#DIV/0!	1.93428	1583.8	1597.33	49	#DIV/0!	#DIV/0!
LITTLE WHITEHORSE #4 STEX	WWH - Whitehorse	LITTLE WHITEHORSE #4 STEX_Little Whitehorse Cr	1992	0.304931	1	1.01119	241	Exclosure	Unburned	TRUE	#DIV/0!	#DIV/0!	1.89128	1648.15	1674.69	42	#DIV/0!	#DIV/0!
LITTLE WHITEHORSE 3# STEX	WWH - Whitehorse	LITTLE WHITEHORSE 3# STEX_Little Whitehorse Cr	1992	0.208767	1	1.01119	241	Exclosure	Unburned	TRUE	#DIV/0!	#DIV/0!	1.75171	1606.71	1638.99	45	#DIV/0!	#DIV/0!
LOWER L WHITEHORSE 1991 STEX	WWH - Whitehorse	LOWER L WHITEHORSE 1991 STEX_Little Whitehorse Cr	1992	0.217777	1	1.01119	241	Exclosure	Unburned	TRUE	#DIV/0!	#DIV/0!	0.854792	1446.63	1451.07	73	#DIV/0!	#DIV/0!
LOWER LUSCHER	WWH - Whitehorse	LOWER LUSCHER_LUSCHER	1992	0.325134	1	1.01119	241	Exclosure	Unburned	TRUE	#DIV/0!	#DIV/0!	1.03788	1444.11	1474.74	193	#DIV/0!	#DIV/0!
LOWER WILLOW CREEK STEX	WWH - Willow	LOWER WILLOW CREEK STEX_Willow	1992	0.166691	1	1.01119	201	Exclosure	Unburned	TRUE	#DIV/0!	#DIV/0!	1.14394	1423.4	1431.99	92	#DIV/0!	#DIV/0!
LUSCHER	WWH - Whitehorse	LUSCHER_Doolittle Cr 2	1992	0.222902	1	1.01119	241	Exclosure	Unburned	TRUE	#DIV/0!	#DIV/0!	8.09443	1566.02	1738.59	26	#DIV/0!	#DIV/0!
LUSCHER	WWH - Whitehorse	LUSCHER_Fifteenmile Cr	1992	0.273023	1	1.01119	241	Exclosure	Unburned	TRUE	#DIV/0!	#DIV/0!	4.17275	1479.75	1562.13	64	#DIV/0!	#DIV/0!
LUSCHER	WWH - Whitehorse	LUSCHER_Whitehorse Cr 3	1992	0.276342	1	1.01119	241	Exclosure	Unburned	TRUE	#DIV/0!	#DIV/0!	2.36519	1565.94	1660.32	78	#DIV/0!	#DIV/0!
LUSCHER	WWH - Whitehorse	LUSCHER_Whitehorse Cr 4	1992	0.322066	1	1.01119	241	Exclosure	Unburned	TRUE	#DIV/0!	#DIV/0!	1.97114	1479.75	1566.02	109	#DIV/0!	#DIV/0!
LUSCHER	WWH - Whitehorse	LUSCHER_Whitehorse Cr 5	1992	0.338053	1	1.01119	241	Exclosure	Unburned	TRUE	#DIV/0!	#DIV/0!	1.19206	1474.74	1479.86	176	#DIV/0!	#DIV/0!
McKinnley FFR riparian pasture	Susie	McKin_Adobe	1992	0.171789	1	0.802925	208	Conventional	Unburned	TRUE	#DIV/0!	#DIV/0!	3.0116	1675.14	1768.25	36	#DIV/0!	#DIV/0!
Camp Creek riparian pasture	Susie	McKin_Camp	1992	0.212292	1	0.802925	208	Conventional	Unburned	TRUE	#DIV/0!	#DIV/0!	2.60527	1707.69	1828.87	14	#DIV/0!	#DIV/0!
McKinnley FFR riparian pasture	Susie	McKin_Susie	1992	0.206199	1	0.802925	208	Conventional	Unburned	TRUE	#DIV/0!	#DIV/0!	0.924797	1585.66	1695.39	294	#DIV/0!	#DIV/0!
Camp Creek riparian pasture	Susie	McKin_Susie2	1992	0.212455	1	0.802925	208	Conventional	Unburned	TRUE	#DIV/0!	#DIV/0!	0.597796	1695.39	1719.01	208	#DIV/0!	#DIV/0!
Camp Creek Susie exclosure	Susie	McKin_SusieEx	1992	0.226352	1	0.802925	208	Exclosure	Unburned	TRUE	#DIV/0!	#DIV/0!	0.102158	1719.01	1719.59	141	#DIV/0!	#DIV/0!
Newmont exclosure	Susie	McKin_SusieExNewM	1992	0.165627	1	0.802925	208	Conventional	Unburned	TRUE	#DIV/0!	#DIV/0!	0.347224	1579.71	1585.66	323	#DIV/0!	#DIV/0!
MIDDLE L WHITEHORSE 1991 STEX	WWH - Whitehorse	MIDDLE L WHITEHORSE 1991 STEX_Little Whitehorse Cr	1992	0.192236	1	1.01119	241	Exclosure	Unburned	TRUE	#DIV/0!	#DIV/0!	1.16748	1453.57	1469.45	72	#DIV/0!	#DIV/0!
Middle pasture exclosure	SFC - Hubbard Vine	Middle pasture exclosure_SF Jakes Cr	1992	0.28407	1	1.13379	240	missing	Unburned	TRUE	#DIV/0!	#DIV/0!	3.01667	1815.59	1825.39	20	#DIV/0!	#DIV/0!
MIDDLE WILLOW CREEK STEX	WWH - Willow	MIDDLE WILLOW CREEK STEX_Willow	1992	0.177782	1	1.01119	201	Exclosure	Unburned	TRUE	#DIV/0!	#DIV/0!	1.0267	1433.08	1442.44	79	#DIV/0!	#DIV/0!
Middle	SFC - Hubbard Vine	Middle_Dead Bull Cr	1992	0.132537	1	1.13379	240	Conventional	Unburned	TRUE	#DIV/0!	#DIV/0!	2.59734	1757.24	1939.06	11	#DIV/0!	#DIV/0!
Middle	SFC - Hubbard Vine	Middle_Dry Fork Jakes Cr	1992	0.154516	1	1.13379	240	Conventional	Unburned	TRUE	#DIV/0!	#DIV/0!	1.82141	1772.82	1837.35	35	#DIV/0!	#DIV/0!
Middle	SFC - Hubbard Vine	Middle_Jakes Cr 1	1992	0.184269	1	1.13379	240	Conventional	Unburned	TRUE	#DIV/0!	#DIV/0!	0.428274	1765.59	1773.57	94	#DIV/0!	#DIV/0!
Middle	SFC - Hubbard Vine	Middle_Jakes Cr 2	1992	0.168448	1	1.13379	240	Conventional	Unburned	TRUE	#DIV/0!	#DIV/0!	0.76658	1773.57	1780.15	59	#DIV/0!	#DIV/0!
Middle	SFC - Hubbard Vine	Middle_NF Jakes Cr	1992	0.182694	1	1.13379	240	Conventional	Unburned	TRUE	#DIV/0!	#DIV/0!	1.99516	1779.83	1875.13	37	#DIV/0!	#DIV/0!
Middle	SFC - Hubbard Vine	Middle_SF Jakes Cr	1992	0.188472	1	1.13379	240	Conventional	Unburned	TRUE	#DIV/0!	#DIV/0!	2.50087	1780.15	1893.5	21	#DIV/0!	#DIV/0!
RED MOUNTAIN SOUTH	WWH - Whitehorse	RED MOUNTAIN SOUTH_Little Whitehorse Cr	1992	0.22856	1	1.01119	241	Conserve	Unburned	TRUE	#DIV/0!	#DIV/0!	1.50406	1531.36	1544.67	53	#DIV/0!	#DIV/0!
RED MOUNTAIN SOUTH	WWH - Willow	RED MOUNTAIN SOUTH_Willow	1992	0.248987	1	1.01119	201	Conserve	Unburned	TRUE	#DIV/0!	#DIV/0!	2.42564	1468.22	1601.63	75	#DIV/0!	#DIV/0!
RED MOUNTAIN SOUTH	WWH - Willow	RED MOUNTAIN SOUTH_Willow L	1992	0.19446	1	1.01119	201	Conserve	Unburned	TRUE	#DIV/0!	#DIV/0!	0.912358	1355.22	1423.4	108	#DIV/0!	#DIV/0!
South Fork Salmon Falls Creek exclosure	SFC - Cottonwood	South Fork Salmon Falls Creek exclosure_SF Salmon Falls Cr	1992	0.321286	1	1.13379	283	Exclosure	Unburned	TRUE	#DIV/0!	#DIV/0!	0.341713	1765.22	1771.21	312	#DIV/0!	#DIV/0!
Triangle	SFC - Hubbard Vine	Triangle_Dead Bull Cr	1992	0.188761	1	1.13379	240	Conventional	Unburned	TRUE	#DIV/0!	#DIV/0!	5.15523	1939.06	2152.3	5	#DIV/0!	#DIV/0!
UPPER LITTLE WHITEHORSE 1991 STEX	WWH - Whitehorse	UPPER LITTLE WHITEHORSE 1991 STEX_Little Whitehorse Cr	1992	0.208797	1	1.01119	241	Exclosure	Unburned	TRUE	#DIV/0!	#DIV/0!	1.1138	1477.79	1484.33	55	#DIV/0!	#DIV/0!
UPPER WILLOW CREEK STEX	WWH - Willow	UPPER WILLOW CREEK STEX_Willow	1992	0.18685	1	1.01119	201	Exclosure	Unburned	TRUE	#DIV/0!	#DIV/0!	1.26478	1444.32	1468.22	78	#DIV/0!	#DIV/0!
V PASTURE (BC)	WWH - Whitehorse	V PASTURE (BC)_Cottonwood Cr	1992	0.253423	1	1.01119	241	Conserve	Unburned	TRUE	#DIV/0!	#DIV/0!	4.66401	1676.76	2252.98	16	#DIV/0!	#DIV/0!
V PASTURE (BC)	WWH - Whitehorse	V PASTURE (BC)_Whitehorse Cr 2	1992	0.277859	1	1.01119	241	Conserve	Unburned	TRUE	#DIV/0!	#DIV/0!	3.1335	1676.76	2004.44	57	#DIV/0!	#DIV/0!
V PASTURE (BC)	WWH - Whitehorse	V PASTURE (BC)_Whitehorse Cr 3	1992	0.264635	1	1.01119	241	Conserve	Unburned	TRUE	#DIV/0!	#DIV/0!	2.27852	1660.32	1676.76	72	#DIV/0!	#DIV/0!
W. Hubbard Sdng	SFC - Hubbard Vine	W. Hubbard Sdng_Dry Cr	1992	0.149853	1	1.13379	240	Conventional	Unburned	TRUE	#DIV/0!	#DIV/0!	1.19876	1800.22	1860.7	54	#DIV/0!	#DIV/0!
Warm Springs 1-4 pastures	SFC - Cottonwood	Warm Springs 1-4 pastures_Cottonwood Cr	1992	0.290487	1	1.13379	283	Conventional	Unburned	TRUE	#DIV/0!	#DIV/0!	0.881668	1762.88	1792.72	132	#DIV/0!	#DIV/0!
Warm Springs 1-4 pastures	SFC - Cottonwood	Warm Springs 1-4 pastures_SF Salmon Falls Cr	1992	0.480814	1	1.13379	283	Conventional	Unburned	TRUE	#DIV/0!	#DIV/0!	0.327141	1771.21	1774.28	310	#DIV/0!	#DIV/0!
Warm Springs 6 pastures	SFC - Cottonwood	Warm Springs 6 pastures_Cottonwood Cr	1992	0.32841	1	1.13379	283	Conventional	Unburned	TRUE	#DIV/0!	#DIV/0!	1.02415	1853.65	1860.78	52	#DIV/0!	#DIV/0!
WHITEHORSE	WWH - Whitehorse	WHITEHORSE_Minehole Cr	1992	0.234421	1	1.01119	241	Conserve	Unburned	TRUE	#DIV/0!	#DIV/0!	5.70641	2018.57	2185.75	4	#DIV/0!	#DIV/0!
WHITEHORSE	WWH - Whitehorse	WHITEHORSE_Whitehorse Cr 1	1992	0.277385	1	1.01119	241	Conserve	Unburned	TRUE	#DIV/0!	#DIV/0!	6.4851	2017.82	2278.24	6	#DIV/0!	#DIV/0!
WHITEHORSE	WWH - Whitehorse	WHITEHORSE_Whitehorse Cr 2	1992	0.229111	1	1.01119	241	Conserve	Unburned	TRUE	#DIV/0!	#DIV/0!	2.81071	2004.44	2018.57	10	#DIV/0!	#DIV/0!
WILLOW CREEK #7 STEX	WWH - Willow	WILLOW CREEK #7 STEX_Willow	1992	0.279316	1	1.01119	201	Exclosure	Unburned	TRUE	#DIV/0!	#DIV/0!	2.20305	1673.71	1713.18	34	#DIV/0!	#DIV/0!
WILLOW CREEK EXCL #4 STEX	WWH - Whitehorse	WILLOW CREEK EXCL #4 STEX_Little Whitehorse Cr	1992	0.230165	1	1.01119	241	Exclosure	Unburned	TRUE	#DIV/0!	#DIV/0!	1.97499	1484.33	1523.05	54	#DIV/0!	#DIV/0!
WILLOW CREEK EXCL #4 STEX	WWH - Willow	WILLOW CREEK EXCL #4 STEX_Willow	1992	0.315765	1	1.01119	201	Exclosure	Unburned	TRUE	#DIV/0!	#DIV/0!	2.43201	1606.23	1623.44	43	#DIV/0!	#DIV/0!
WILLOW CREEK EXCL #5 STEX	WWH - Willow	WILLOW CREEK EXCL #5 STEX_Willow	1992	0.339971	1	1.01119	201	Exclosure	Unburned	TRUE	#DIV/0!	#DIV/0!	2.85445	1631.74	1646.15	41	#DIV/0!	#DIV/0!
WILLOW CREEK STEX #3	WWH - Willow	WILLOW CREEK STEX #3_Willow	1992	0.297114	1	1.01119	201	Exclosure	Unburned	TRUE	#DIV/0!	#DIV/0!	2.43037	1512.75	1534.45	59	#DIV/0!	#DIV/0!
WILLOW	WWH - Whitehorse	WILLOW_Little Whitehorse Cr	1992	0.302083	1	1.01119	241	Conserve	Unburned	TRUE	#DIV/0!	#DIV/0!	1.54683	1674.41	1726.48	40	#DIV/0!	#DIV/0!
WILLOW	WWH - Whitehorse	WILLOW_Little Whitehorse Cr 2	1992	0.248373	1	1.01119	241	Conserve	Unburned	TRUE	#DIV/0!	#DIV/0!	5.99293	1765.88	2228.36	12	#DIV/0!	#DIV/0!
WILLOW	WWH - Willow	WILLOW_Willow	1992	0.361631	1	1.01119	201	Conserve	Unburned	TRUE	#DIV/0!	#DIV/0!	6.17626	1713.18	2216.23	21	#DIV/0!	#DIV/0!
WILOW CREEK #6 STEX	WWH - Willow	WILOW CREEK #6 STEX_Willow	1992	0.315434	1	1.01119	201	Exclosure	Unburned	TRUE	#DIV/0!	#DIV/0!	2.43669	1654.18	1670.1	40	#DIV/0!	#DIV/0!
15-MILE	WWH - Whitehorse	15-MILE_Doolittle Cr 1	1993	0.417988	1	-1.68627	545	Conserve	Unburned	TRUE	#DIV/0!	#DIV/0!	3.36649	1896.14	2003.58	15	#DIV/0!	#DIV/0!
15-MILE	WWH - Whitehorse	15-MILE_Doolittle Cr 2	1993	0.445201	1	-1.68627	545	Conserve	Unburned	TRUE	#DIV/0!	#DIV/0!	3.23882	1880.16	1896.38	16	#DIV/0!	#DIV/0!
15-MILE	WWH - Whitehorse	15-MILE_Fifteenmile Cr	1993	0.339295	1	-1.68627	545	Conserve	Unburned	TRUE	#DIV/0!	#DIV/0!	2.45916	1562.13	1972.32	63	#DIV/0!	#DIV/0!
BEAVERDAM STEX	WWH - Willow	BEAVERDAM STEX_Willow	1993	0.396649	1	-1.45097	442	Exclosure	Unburned	TRUE	#DIV/0!	#DIV/0!	1.41271	1499.37	1506.08	60	#DIV/0!	#DIV/0!
Adobe Cr. pasture	Susie	BlueB_Adobe	1993	0.300348	1	-0.802925	353	Conventional	Unburned	TRUE	#DIV/0!	#DIV/0!	3.82154	1768.25	1841.4	27	13.1	393
Stinson riparian	Susie	BlueB_BlueB	1993	0.27501	1	-0.802925	353	Conventional	Unburned	TRUE	#DIV/0!	#DIV/0!	1.10258	1742.86	1803.61	47	13.1	393
Stinson riparian	Susie	BlueB_Susie	1993	0.290014	1	-0.802925	353	Conventional	Unburned	TRUE	#DIV/0!	#DIV/0!	0.600038	1719.59	1765.9	141	13.1	393
Bull Camp Mntn	SFC - Hubbard Vine	Bull Camp Mntn_Bull Camp Cr	1993	0.426581	1	-1.01119	391	Conventional	Unburned	TRUE	#DIV/0!	#DIV/0!	5.46839	1986.15	2341.92	18	#DIV/0!	#DIV/0!
Bull Camp Mntn	SFC - Hubbard Vine	Bull Camp Mntn_Cold Springs Cr	1993	0.431239	1	-1.01119	391	Conventional	Unburned	TRUE	#DIV/0!	#DIV/0!	4.28229	2022.87	2085.2	6	#DIV/0!	#DIV/0!
CAMPGROUND STEX (KOA)	WWH - Willow	CAMPGROUND STEX (KOA)_Willow	1993	0.331319	1	-1.45097	442	Exclosure	Unburned	TRUE	#DIV/0!	#DIV/0!	2.11315	1472.97	1492.57	62	#DIV/0!	#DIV/0!
Susie Hadley Carlin Riparian pasture	Susie	CarlinField_Susie	1993	0.335388	1	-0.802925	353	Conserve	Unburned	TRUE	#DIV/0!	#DIV/0!	0.443232	1519.01	1572.97	389	13.1	393
Susie Hadley Carlin Riparian pasture	Susie	CarlinField_Susie2	1993	0.331347	1	-0.802925	353	Conserve	Unburned	TRUE	#DIV/0!	#DIV/0!	0.647223	1572.97	1579.68	325	13.1	393
Choke-a-man pasture 1	SFC - Cottonwood	Choke-a-man pasture 1_Cottonwood Cr	1993	0.492854	1	-0.902159	488	Conventional	Unburned	TRUE	#DIV/0!	#DIV/0!	0.755701	1838.3	1853.99	92	#DIV/0!	#DIV/0!
Choke-a-man pasture 1	SFC - Cottonwood	Choke-a-man pasture 1_MF Cottonwood Cr	1993	0.404175	1	-0.902159	488	Conventional	Unburned	TRUE	#DIV/0!	#DIV/0!	1.41319	1853.41	1858.45	18	#DIV/0!	#DIV/0!
Choke-a-man pasture 1	SFC - Cottonwood	Choke-a-man pasture 1_NF Cottonwood Cr	1993	0.405092	1	-0.902159	488	Conventional	Unburned	TRUE	#DIV/0!	#DIV/0!	2.42287	1848.48	1862.85	19	#DIV/0!	#DIV/0!
Cottonwood 1, 4 exclosure	SFC - Cottonwood	Cottonwood 1, 4 exclosure_Cottonwood Cr	1993	0.447476	1	-0.902159	488	Exclosure	Unburned	TRUE	#DIV/0!	#DIV/0!	1.35848	1902.78	1914.87	41	#DIV/0!	#DIV/0!
Cottonwood 1, 4 pastures	SFC - Cottonwood	Cottonwood 1, 4 pastures_Cottonwood Cr	1993	0.469624	1	-0.902159	488	Conserve	Unburned	TRUE	#DIV/0!	#DIV/0!	1.87278	1914.87	1975.44	41	#DIV/0!	#DIV/0!
Cottonwood 2 pastures	SFC - Cottonwood	Cottonwood 2 pastures_Cottonwood Cr	1993	0.393194	1	-0.902159	488	Conserve	Unburned	TRUE	#DIV/0!	#DIV/0!	1.4299	1860.78	1902.78	52	#DIV/0!	#DIV/0!
Cottonwood Riparian pasture	SFC - Cottonwood	Cottonwood Riparian pasture_Salmon Falls Cr	1993	0.484501	1	-0.902159	488	Conventional	Unburned	TRUE	#DIV/0!	#DIV/0!	0.307983	1740.87	1762.88	488	#DIV/0!	#DIV/0!
Dry Crk Mntn	SFC - Hubbard Vine	Dry Crk Mntn_Dry Cr	1993	0.415844	1	-1.01119	391	Conventional	Unburned	TRUE	#DIV/0!	#DIV/0!	6.87306	1950.13	2473.34	18	#DIV/0!	#DIV/0!
E. Hubbard Sdng	SFC - Hubbard Vine	E. Hubbard Sdng_Bull Camp Cr	1993	0.234937	1	-1.01119	391	Conventional	Unburned	TRUE	#DIV/0!	#DIV/0!	0.938864	1773.89	1801.22	28	#DIV/0!	#DIV/0!
E. Hubbard Sdng	SFC - Hubbard Vine	E. Hubbard Sdng_Dry Cr 1	1993	0.172692	1	-1.01119	391	Conventional	Unburned	TRUE	#DIV/0!	#DIV/0!	0.853677	1740.76	1776.25	88	#DIV/0!	#DIV/0!
E. Hubbard Sdng	SFC - Hubbard Vine	E. Hubbard Sdng_Dry Cr 2	1993	0.171023	1	-1.01119	391	Conventional	Unburned	TRUE	#DIV/0!	#DIV/0!	1.0816	1776.25	1800.22	56	#DIV/0!	#DIV/0!
Flat	SFC - Hubbard Vine	Flat_Bull Camp Cr	1993	0.261717	1	-1.01119	391	Conventional	Unburned	TRUE	#DIV/0!	#DIV/0!	1.64042	1804.68	1894.23	25	#DIV/0!	#DIV/0!
Flat	SFC - Hubbard Vine	Flat_Cold Springs Cr	1993	0.221833	1	-1.01119	391	Conventional	Unburned	TRUE	#DIV/0!	#DIV/0!	1.28434	1787.72	1915.05	29	#DIV/0!	#DIV/0!
Flat	SFC - Hubbard Vine	Flat_Dry Cr	1993	0.224326	1	-1.01119	391	Conventional	Unburned	TRUE	#DIV/0!	#DIV/0!	1.17459	1860.7	1890.9	30	#DIV/0!	#DIV/0!
Flat	SFC - Hubbard Vine	Flat_Willow Cr	1993	0.22911	1	-1.01119	391	Conventional	Unburned	TRUE	#DIV/0!	#DIV/0!	0.868462	1767.47	1876.97	94	#DIV/0!	#DIV/0!
Goat Creek 1, 6 pastures	SFC - Cottonwood	Goat Creek 1, 6 pastures_Goat Cr	1993	0.381775	1	-0.902159	488	Conventional	Unburned	TRUE	#DIV/0!	#DIV/0!	4.34405	1901.8	1971.28	8	#DIV/0!	#DIV/0!
Goat Creek 3, 4 Exclosure	SFC - Cottonwood	Goat Creek 3, 4 Exclosure_MF Cottonwood Cr	1993	0.417877	1	-0.902159	488	Exclosure	Unburned	TRUE	#DIV/0!	#DIV/0!	2.9515	1887.76	1914.38	8	#DIV/0!	#DIV/0!
Goat Creek 3, 4 pastures	SFC - Cottonwood	Goat Creek 3, 4 pastures_MF Cottonwood Cr	1993	0.396904	1	-0.902159	488	Conventional	Unburned	TRUE	#DIV/0!	#DIV/0!	4.53564	1914.38	1965.01	8	#DIV/0!	#DIV/0!
Goat Creek 3, 4 pastures	SFC - Cottonwood	Goat Creek 3, 4 pastures_NF Cottonwood Cr	1993	0.422353	1	-0.902159	488	Conventional	Unburned	TRUE	#DIV/0!	#DIV/0!	3.0379	1901.44	1955.13	16	#DIV/0!	#DIV/0!
Goat Creek 5 Exclosure	SFC - Cottonwood	Goat Creek 5 Exclosure_NF Cottonwood Cr	1993	0.425915	1	-0.902159	488	Exclosure	Unburned	TRUE	#DIV/0!	#DIV/0!	1.93885	1881.74	1899.83	17	#DIV/0!	#DIV/0!
Goat Creek 5 pastures	SFC - Cottonwood	Goat Creek 5 pastures_MF Cottonwood Cr	1993	0.413027	1	-0.902159	488	Conventional	Unburned	TRUE	#DIV/0!	#DIV/0!	1.78292	1858.45	1887.76	18	#DIV/0!	#DIV/0!
Goat Creek 5 pastures	SFC - Cottonwood	Goat Creek 5 pastures_NF Cottonwood Cr	1993	0.392213	1	-0.902159	488	Conventional	Unburned	TRUE	#DIV/0!	#DIV/0!	1.50382	1862.85	1901.44	19	#DIV/0!	#DIV/0!
Susie Hadley Carlin Riparian pasture	Susie	Hadley_Susie	1993	0.243437	1	-0.802925	353	Conserve	Unburned	TRUE	#DIV/0!	#DIV/0!	0.402953	1497.71	1519.01	476	13.1	393
Jakes Crk Mntn	SFC - Hubbard Vine	Jakes Crk Mntn_MF Jakes Cr	1993	0.327106	1	-1.01119	391	Conventional	Unburned	TRUE	#DIV/0!	#DIV/0!	6.4844	1937.53	2156.09	8	#DIV/0!	#DIV/0!
Jakes Crk Mntn	SFC - Hubbard Vine	Jakes Crk Mntn_NF Jakes Cr	1993	0.325785	1	-1.01119	391	Conventional	Unburned	TRUE	#DIV/0!	#DIV/0!	7.46069	1912.01	2183.45	7	#DIV/0!	#DIV/0!
Jakes Crk Mntn	SFC - Hubbard Vine	Jakes Crk Mntn_SF Jakes Cr	1993	0.395881	1	-1.01119	391	Conventional	Unburned	TRUE	#DIV/0!	#DIV/0!	6.25134	1893.5	2378.1	15	#DIV/0!	#DIV/0!
JUG SPRINGS STR EXCL	WWH - Whitehorse	JUG SPRINGS STR EXCL_Doolittle Cr 2	1993	0.398832	1	-1.68627	545	Exclosure	Unburned	TRUE	#DIV/0!	#DIV/0!	4.6628	1738.59	1880.16	20	#DIV/0!	#DIV/0!
JUG SPRINGS	WWH - Whitehorse	JUG SPRINGS_Dry Cr	1993	0.348399	1	-1.68627	545	Conventional	Unburned	TRUE	#DIV/0!	#DIV/0!	4.50257	1896.38	2016.61	7	#DIV/0!	#DIV/0!
LITTLE WHITEHORSE #1 STEX	WWH - Whitehorse	LITTLE WHITEHORSE #1 STEX_Little Whitehorse Cr	1993	0.327339	1	-1.68627	545	Exclosure	Unburned	TRUE	#DIV/0!	#DIV/0!	2.62681	1544.67	1578.04	49	#DIV/0!	#DIV/0!
LITTLE WHITEHORSE #2 STEX	WWH - Whitehorse	LITTLE WHITEHORSE #2 STEX_Little Whitehorse Cr	1993	0.317975	1	-1.68627	545	Exclosure	Unburned	TRUE	#DIV/0!	#DIV/0!	1.93428	1583.8	1597.33	49	#DIV/0!	#DIV/0!
LITTLE WHITEHORSE #4 STEX	WWH - Whitehorse	LITTLE WHITEHORSE #4 STEX_Little Whitehorse Cr	1993	0.444989	1	-1.68627	545	Exclosure	Unburned	TRUE	#DIV/0!	#DIV/0!	1.89128	1648.15	1674.69	42	#DIV/0!	#DIV/0!
LITTLE WHITEHORSE 3# STEX	WWH - Whitehorse	LITTLE WHITEHORSE 3# STEX_Little Whitehorse Cr	1993	0.339607	1	-1.68627	545	Exclosure	Unburned	TRUE	#DIV/0!	#DIV/0!	1.75171	1606.71	1638.99	45	#DIV/0!	#DIV/0!
LOWER L WHITEHORSE 1991 STEX	WWH - Whitehorse	LOWER L WHITEHORSE 1991 STEX_Little Whitehorse Cr	1993	0.335495	1	-1.68627	545	Exclosure	Unburned	TRUE	#DIV/0!	#DIV/0!	0.854792	1446.63	1451.07	73	#DIV/0!	#DIV/0!
LOWER LUSCHER	WWH - Whitehorse	LOWER LUSCHER_LUSCHER	1993	0.452767	1	-1.68627	545	Exclosure	Unburned	TRUE	#DIV/0!	#DIV/0!	1.03788	1444.11	1474.74	193	#DIV/0!	#DIV/0!
LOWER WILLOW CREEK STEX	WWH - Willow	LOWER WILLOW CREEK STEX_Willow	1993	0.273092	1	-1.45097	442	Exclosure	Unburned	TRUE	#DIV/0!	#DIV/0!	1.14394	1423.4	1431.99	92	#DIV/0!	#DIV/0!
LUSCHER	WWH - Whitehorse	LUSCHER_Doolittle Cr 2	1993	0.339357	1	-1.68627	545	Exclosure	Unburned	TRUE	#DIV/0!	#DIV/0!	8.09443	1566.02	1738.59	26	#DIV/0!	#DIV/0!
LUSCHER	WWH - Whitehorse	LUSCHER_Fifteenmile Cr	1993	0.390514	1	-1.68627	545	Exclosure	Unburned	TRUE	#DIV/0!	#DIV/0!	4.17275	1479.75	1562.13	64	#DIV/0!	#DIV/0!
LUSCHER	WWH - Whitehorse	LUSCHER_Whitehorse Cr 3	1993	0.404611	1	-1.68627	545	Exclosure	Unburned	TRUE	#DIV/0!	#DIV/0!	2.36519	1565.94	1660.32	78	#DIV/0!	#DIV/0!
LUSCHER	WWH - Whitehorse	LUSCHER_Whitehorse Cr 4	1993	0.452572	1	-1.68627	545	Exclosure	Unburned	TRUE	#DIV/0!	#DIV/0!	1.97114	1479.75	1566.02	109	#DIV/0!	#DIV/0!
LUSCHER	WWH - Whitehorse	LUSCHER_Whitehorse Cr 5	1993	0.462363	1	-1.68627	545	Exclosure	Unburned	TRUE	#DIV/0!	#DIV/0!	1.19206	1474.74	1479.86	176	#DIV/0!	#DIV/0!
McKinnley FFR riparian pasture	Susie	McKin_Adobe	1993	0.248351	1	-0.802925	353	Conventional	Unburned	TRUE	#DIV/0!	#DIV/0!	3.0116	1675.14	1768.25	36	13.1	393
Camp Creek riparian pasture	Susie	McKin_Camp	1993	0.333204	1	-0.802925	353	Conventional	Unburned	TRUE	#DIV/0!	#DIV/0!	2.60527	1707.69	1828.87	14	13.1	393
McKinnley FFR riparian pasture	Susie	McKin_Susie	1993	0.272981	1	-0.802925	353	Conventional	Unburned	TRUE	#DIV/0!	#DIV/0!	0.924797	1585.66	1695.39	294	13.1	393
Camp Creek riparian pasture	Susie	McKin_Susie2	1993	0.287911	1	-0.802925	353	Conventional	Unburned	TRUE	#DIV/0!	#DIV/0!	0.597796	1695.39	1719.01	208	13.1	393
Camp Creek Susie exclosure	Susie	McKin_SusieEx	1993	0.30105	1	-0.802925	353	Exclosure	Unburned	TRUE	#DIV/0!	#DIV/0!	0.102158	1719.01	1719.59	141	13.1	393
Newmont exclosure	Susie	McKin_SusieExNewM	1993	0.185911	1	-0.802925	353	Conventional	Unburned	TRUE	#DIV/0!	#DIV/0!	0.347224	1579.71	1585.66	323	13.1	393
MIDDLE L WHITEHORSE 1991 STEX	WWH - Whitehorse	MIDDLE L WHITEHORSE 1991 STEX_Little Whitehorse Cr	1993	0.292074	1	-1.68627	545	Exclosure	Unburned	TRUE	#DIV/0!	#DIV/0!	1.16748	1453.57	1469.45	72	#DIV/0!	#DIV/0!
Middle pasture exclosure	SFC - Hubbard Vine	Middle pasture exclosure_SF Jakes Cr	1993	0.313041	1	-1.01119	391	missing	Unburned	TRUE	#DIV/0!	#DIV/0!	3.01667	1815.59	1825.39	20	#DIV/0!	#DIV/0!
MIDDLE WILLOW CREEK STEX	WWH - Willow	MIDDLE WILLOW CREEK STEX_Willow	1993	0.278449	1	-1.45097	442	Exclosure	Unburned	TRUE	#DIV/0!	#DIV/0!	1.0267	1433.08	1442.44	79	#DIV/0!	#DIV/0!
Middle	SFC - Hubbard Vine	Middle_Dead Bull Cr	1993	0.18839	1	-1.01119	391	Conventional	Unburned	TRUE	#DIV/0!	#DIV/0!	2.59734	1757.24	1939.06	11	#DIV/0!	#DIV/0!
Middle	SFC - Hubbard Vine	Middle_Dry Fork Jakes Cr	1993	0.190569	1	-1.01119	391	Conventional	Unburned	TRUE	#DIV/0!	#DIV/0!	1.82141	1772.82	1837.35	35	#DIV/0!	#DIV/0!
Middle	SFC - Hubbard Vine	Middle_Jakes Cr 1	1993	0.218958	1	-1.01119	391	Conventional	Unburned	TRUE	#DIV/0!	#DIV/0!	0.428274	1765.59	1773.57	94	#DIV/0!	#DIV/0!
Middle	SFC - Hubbard Vine	Middle_Jakes Cr 2	1993	0.198896	1	-1.01119	391	Conventional	Unburned	TRUE	#DIV/0!	#DIV/0!	0.76658	1773.57	1780.15	59	#DIV/0!	#DIV/0!
Middle	SFC - Hubbard Vine	Middle_NF Jakes Cr	1993	0.225644	1	-1.01119	391	Conventional	Unburned	TRUE	#DIV/0!	#DIV/0!	1.99516	1779.83	1875.13	37	#DIV/0!	#DIV/0!
Middle	SFC - Hubbard Vine	Middle_SF Jakes Cr	1993	0.217823	1	-1.01119	391	Conventional	Unburned	TRUE	#DIV/0!	#DIV/0!	2.50087	1780.15	1893.5	21	#DIV/0!	#DIV/0!
RED MOUNTAIN SOUTH	WWH - Whitehorse	RED MOUNTAIN SOUTH_Little Whitehorse Cr	1993	0.344026	1	-1.68627	545	Conserve	Unburned	TRUE	#DIV/0!	#DIV/0!	1.50406	1531.36	1544.67	53	#DIV/0!	#DIV/0!
RED MOUNTAIN SOUTH	WWH - Willow	RED MOUNTAIN SOUTH_Willow	1993	0.353787	1	-1.45097	442	Conserve	Unburned	TRUE	#DIV/0!	#DIV/0!	2.42564	1468.22	1601.63	75	#DIV/0!	#DIV/0!
RED MOUNTAIN SOUTH	WWH - Willow	RED MOUNTAIN SOUTH_Willow L	1993	0.318505	1	-1.45097	442	Conserve	Unburned	TRUE	#DIV/0!	#DIV/0!	0.912358	1355.22	1423.4	108	#DIV/0!	#DIV/0!
South Fork Salmon Falls Creek exclosure	SFC - Cottonwood	South Fork Salmon Falls Creek exclosure_SF Salmon Falls Cr	1993	0.43699	1	-0.902159	488	Exclosure	Unburned	TRUE	#DIV/0!	#DIV/0!	0.341713	1765.22	1771.21	312	#DIV/0!	#DIV/0!
Triangle	SFC - Hubbard Vine	Triangle_Dead Bull Cr	1993	0.26733	1	-1.01119	391	Conventional	Unburned	TRUE	#DIV/0!	#DIV/0!	5.15523	1939.06	2152.3	5	#DIV/0!	#DIV/0!
UPPER LITTLE WHITEHORSE 1991 STEX	WWH - Whitehorse	UPPER LITTLE WHITEHORSE 1991 STEX_Little Whitehorse Cr	1993	0.376391	1	-1.68627	545	Exclosure	Unburned	TRUE	#DIV/0!	#DIV/0!	1.1138	1477.79	1484.33	55	#DIV/0!	#DIV/0!
UPPER WILLOW CREEK STEX	WWH - Willow	UPPER WILLOW CREEK STEX_Willow	1993	0.293772	1	-1.45097	442	Exclosure	Unburned	TRUE	#DIV/0!	#DIV/0!	1.26478	1444.32	1468.22	78	#DIV/0!	#DIV/0!
V PASTURE (BC)	WWH - Whitehorse	V PASTURE (BC)_Cottonwood Cr	1993	0.39665	1	-1.68627	545	Conserve	Unburned	TRUE	#DIV/0!	#DIV/0!	4.66401	1676.76	2252.98	16	#DIV/0!	#DIV/0!
V PASTURE (BC)	WWH - Whitehorse	V PASTURE (BC)_Whitehorse Cr 2	1993	0.423851	1	-1.68627	545	Conserve	Unburned	TRUE	#DIV/0!	#DIV/0!	3.1335	1676.76	2004.44	57	#DIV/0!	#DIV/0!
V PASTURE (BC)	WWH - Whitehorse	V PASTURE (BC)_Whitehorse Cr 3	1993	0.381957	1	-1.68627	545	Conserve	Unburned	TRUE	#DIV/0!	#DIV/0!	2.27852	1660.32	1676.76	72	#DIV/0!	#DIV/0!
W. Hubbard Sdng	SFC - Hubbard Vine	W. Hubbard Sdng_Dry Cr	1993	0.24313	1	-1.01119	391	Conventional	Unburned	TRUE	#DIV/0!	#DIV/0!	1.19876	1800.22	1860.7	54	#DIV/0!	#DIV/0!
Warm Springs 1-4 pastures	SFC - Cottonwood	Warm Springs 1-4 pastures_Cottonwood Cr	1993	0.360634	1	-0.902159	488	Conventional	Unburned	TRUE	#DIV/0!	#DIV/0!	0.881668	1762.88	1792.72	132	#DIV/0!	#DIV/0!
Warm Springs 1-4 pastures	SFC - Cottonwood	Warm Springs 1-4 pastures_SF Salmon Falls Cr	1993	0.517688	1	-0.902159	488	Conventional	Unburned	TRUE	#DIV/0!	#DIV/0!	0.327141	1771.21	1774.28	310	#DIV/0!	#DIV/0!
Warm Springs 6 pastures	SFC - Cottonwood	Warm Springs 6 pastures_Cottonwood Cr	1993	0.40055	1	-0.902159	488	Conventional	Unburned	TRUE	#DIV/0!	#DIV/0!	1.02415	1853.65	1860.78	52	#DIV/0!	#DIV/0!
WHITEHORSE	WWH - Whitehorse	WHITEHORSE_Minehole Cr	1993	0.39971	1	-1.68627	545	Conserve	Unburned	TRUE	#DIV/0!	#DIV/0!	5.70641	2018.57	2185.75	4	#DIV/0!	#DIV/0!
WHITEHORSE	WWH - Whitehorse	WHITEHORSE_Whitehorse Cr 1	1993	0.444152	1	-1.68627	545	Conserve	Unburned	TRUE	#DIV/0!	#DIV/0!	6.4851	2017.82	2278.24	6	#DIV/0!	#DIV/0!
WHITEHORSE	WWH - Whitehorse	WHITEHORSE_Whitehorse Cr 2	1993	0.376232	1	-1.68627	545	Conserve	Unburned	TRUE	#DIV/0!	#DIV/0!	2.81071	2004.44	2018.57	10	#DIV/0!	#DIV/0!
WILLOW CREEK #7 STEX	WWH - Willow	WILLOW CREEK #7 STEX_Willow	1993	0.417276	1	-1.45097	442	Exclosure	Unburned	TRUE	#DIV/0!	#DIV/0!	2.20305	1673.71	1713.18	34	#DIV/0!	#DIV/0!
WILLOW CREEK EXCL #4 STEX	WWH - Whitehorse	WILLOW CREEK EXCL #4 STEX_Little Whitehorse Cr	1993	0.356537	1	-1.68627	545	Exclosure	Unburned	TRUE	#DIV/0!	#DIV/0!	1.97499	1484.33	1523.05	54	#DIV/0!	#DIV/0!
WILLOW CREEK EXCL #4 STEX	WWH - Willow	WILLOW CREEK EXCL #4 STEX_Willow	1993	0.439529	1	-1.45097	442	Exclosure	Unburned	TRUE	#DIV/0!	#DIV/0!	2.43201	1606.23	1623.44	43	#DIV/0!	#DIV/0!
WILLOW CREEK EXCL #5 STEX	WWH - Willow	WILLOW CREEK EXCL #5 STEX_Willow	1993	0.502575	1	-1.45097	442	Exclosure	Unburned	TRUE	#DIV/0!	#DIV/0!	2.85445	1631.74	1646.15	41	#DIV/0!	#DIV/0!
WILLOW CREEK STEX #3	WWH - Willow	WILLOW CREEK STEX #3_Willow	1993	0.419975	1	-1.45097	442	Exclosure	Unburned	TRUE	#DIV/0!	#DIV/0!	2.43037	1512.75	1534.45	59	#DIV/0!	#DIV/0!
WILLOW	WWH - Whitehorse	WILLOW_Little Whitehorse Cr	1993	0.445941	1	-1.68627	545	Conserve	Unburned	TRUE	#DIV/0!	#DIV/0!	1.54683	1674.41	1726.48	40	#DIV/0!	#DIV/0!
WILLOW	WWH - Whitehorse	WILLOW_Little Whitehorse Cr 2	1993	0.398529	1	-1.68627	545	Conserve	Unburned	TRUE	#DIV/0!	#DIV/0!	5.99293	1765.88	2228.36	12	#DIV/0!	#DIV/0!
WILLOW	WWH - Willow	WILLOW_Willow	1993	0.510007	1	-1.45097	442	Conserve	Unburned	TRUE	#DIV/0!	#DIV/0!	6.17626	1713.18	2216.23	21	#DIV/0!	#DIV/0!
WILOW CREEK #6 STEX	WWH - Willow	WILOW CREEK #6 STEX_Willow	1993	0.453631	1	-1.45097	442	Exclosure	Unburned	TRUE	#DIV/0!	#DIV/0!	2.43669	1654.18	1670.1	40	#DIV/0!	#DIV/0!
15-MILE	WWH - Whitehorse	15-MILE_Doolittle Cr 1	1994	0.330481	1	1.13379	256	Conserve	Unburned	FALSE	2	0.626674	3.36649	1896.14	2003.58	15	#DIV/0!	#DIV/0!
15-MILE	WWH - Whitehorse	15-MILE_Doolittle Cr 2	1994	0.338315	1	1.13379	256	Conserve	Unburned	FALSE	0	0	3.23882	1880.16	1896.38	16	#DIV/0!	#DIV/0!
15-MILE	WWH - Whitehorse	15-MILE_Fifteenmile Cr	1994	0.255484	1	1.13379	256	Conserve	Unburned	FALSE	0	0	2.45916	1562.13	1972.32	63	#DIV/0!	#DIV/0!
BEAVERDAM STEX	WWH - Willow	BEAVERDAM STEX_Willow	1994	0.33451	1	1.27634	212	Exclosure	Unburned	FALSE	0	0	1.41271	1499.37	1506.08	60	#DIV/0!	#DIV/0!
Adobe Cr. pasture	Susie	BlueB_Adobe	1994	0.245874	1	1.45097	265	Conventional	Unburned	FALSE	0	0	3.82154	1768.25	1841.4	27	1.8	12
Stinson riparian	Susie	BlueB_BlueB	1994	0.182185	1	1.45097	265	Conventional	Unburned	FALSE	0	0	1.10258	1742.86	1803.61	47	1.8	12
Stinson riparian	Susie	BlueB_Susie	1994	0.228311	1	1.45097	265	Conventional	Unburned	FALSE	0	0	0.600038	1719.59	1765.9	141	1.8	12
Bull Camp Mntn	SFC - Hubbard Vine	Bull Camp Mntn_Bull Camp Cr	1994	0.319304	1	1.45097	236	Conventional	Unburned	FALSE	0	0	5.46839	1986.15	2341.92	18	#DIV/0!	#DIV/0!
Bull Camp Mntn	SFC - Hubbard Vine	Bull Camp Mntn_Cold Springs Cr	1994	0.360444	1	1.45097	236	Conventional	Unburned	FALSE	0	0	4.28229	2022.87	2085.2	6	#DIV/0!	#DIV/0!
CAMPGROUND STEX (KOA)	WWH - Willow	CAMPGROUND STEX (KOA)_Willow	1994	0.257989	1	1.27634	212	Exclosure	Unburned	FALSE	0	0	2.11315	1472.97	1492.57	62	#DIV/0!	#DIV/0!
Susie Hadley Carlin Riparian pasture	Susie	CarlinField_Susie	1994	0.294401	1	1.45097	265	Conserve	Unburned	FALSE	0	0	0.443232	1519.01	1572.97	389	1.8	12
Susie Hadley Carlin Riparian pasture	Susie	CarlinField_Susie2	1994	0.326733	1	1.45097	265	Conserve	Unburned	FALSE	0	0	0.647223	1572.97	1579.68	325	1.8	12
Choke-a-man pasture 1	SFC - Cottonwood	Choke-a-man pasture 1_Cottonwood Cr	1994	0.410293	1	1.45097	264	Conventional	Unburned	FALSE	0	0	0.755701	1838.3	1853.99	92	#DIV/0!	#DIV/0!
Choke-a-man pasture 1	SFC - Cottonwood	Choke-a-man pasture 1_MF Cottonwood Cr	1994	0.320819	1	1.45097	264	Conventional	Unburned	FALSE	0	0	1.41319	1853.41	1858.45	18	#DIV/0!	#DIV/0!
Choke-a-man pasture 1	SFC - Cottonwood	Choke-a-man pasture 1_NF Cottonwood Cr	1994	0.323512	1	1.45097	264	Conventional	Unburned	FALSE	0	0	2.42287	1848.48	1862.85	19	#DIV/0!	#DIV/0!
Cottonwood 1, 4 exclosure	SFC - Cottonwood	Cottonwood 1, 4 exclosure_Cottonwood Cr	1994	0.402907	1	1.45097	264	Exclosure	Unburned	FALSE	5	5.61822	1.35848	1902.78	1914.87	41	#DIV/0!	#DIV/0!
Cottonwood 1, 4 pastures	SFC - Cottonwood	Cottonwood 1, 4 pastures_Cottonwood Cr	1994	0.438458	1	1.45097	264	Conserve	Unburned	FALSE	3	0.927581	1.87278	1914.87	1975.44	41	#DIV/0!	#DIV/0!
Cottonwood 2 pastures	SFC - Cottonwood	Cottonwood 2 pastures_Cottonwood Cr	1994	0.369729	1	1.45097	264	Conserve	Unburned	FALSE	1	0.340452	1.4299	1860.78	1902.78	52	#DIV/0!	#DIV/0!
Cottonwood Riparian pasture	SFC - Cottonwood	Cottonwood Riparian pasture_Salmon Falls Cr	1994	0.345822	1	1.45097	264	Conventional	Unburned	FALSE	2	0.279858	0.307983	1740.87	1762.88	488	#DIV/0!	#DIV/0!
Dry Crk Mntn	SFC - Hubbard Vine	Dry Crk Mntn_Dry Cr	1994	0.30786	1	1.45097	236	Conventional	Unburned	FALSE	3	0.39409	6.87306	1950.13	2473.34	18	#DIV/0!	#DIV/0!
E. Hubbard Sdng	SFC - Hubbard Vine	E. Hubbard Sdng_Bull Camp Cr	1994	0.154822	1	1.45097	236	Conventional	Unburned	FALSE	0	0	0.938864	1773.89	1801.22	28	#DIV/0!	#DIV/0!
E. Hubbard Sdng	SFC - Hubbard Vine	E. Hubbard Sdng_Dry Cr 1	1994	0.123454	1	1.45097	236	Conventional	Unburned	FALSE	0	0	0.853677	1740.76	1776.25	88	#DIV/0!	#DIV/0!
E. Hubbard Sdng	SFC - Hubbard Vine	E. Hubbard Sdng_Dry Cr 2	1994	0.131793	1	1.45097	236	Conventional	Unburned	FALSE	0	0	1.0816	1776.25	1800.22	56	#DIV/0!	#DIV/0!
Flat	SFC - Hubbard Vine	Flat_Bull Camp Cr	1994	0.157693	1	1.45097	236	Conventional	Unburned	FALSE	0	0	1.64042	1804.68	1894.23	25	#DIV/0!	#DIV/0!
Flat	SFC - Hubbard Vine	Flat_Cold Springs Cr	1994	0.149805	1	1.45097	236	Conventional	Unburned	FALSE	0	0	1.28434	1787.72	1915.05	29	#DIV/0!	#DIV/0!
Flat	SFC - Hubbard Vine	Flat_Dry Cr	1994	0.173042	1	1.45097	236	Conventional	Unburned	FALSE	0	0	1.17459	1860.7	1890.9	30	#DIV/0!	#DIV/0!
Flat	SFC - Hubbard Vine	Flat_Willow Cr	1994	0.149251	1	1.45097	236	Conventional	Unburned	FALSE	0	0	0.868462	1767.47	1876.97	94	#DIV/0!	#DIV/0!
Goat Creek 1, 6 pastures	SFC - Cottonwood	Goat Creek 1, 6 pastures_Goat Cr	1994	0.260923	1	1.45097	264	Conventional	Unburned	FALSE	0	0	4.34405	1901.8	1971.28	8	#DIV/0!	#DIV/0!
Goat Creek 3, 4 Exclosure	SFC - Cottonwood	Goat Creek 3, 4 Exclosure_MF Cottonwood Cr	1994	0.310533	1	1.45097	264	Exclosure	Unburned	FALSE	0	0	2.9515	1887.76	1914.38	8	#DIV/0!	#DIV/0!
Goat Creek 3, 4 pastures	SFC - Cottonwood	Goat Creek 3, 4 pastures_MF Cottonwood Cr	1994	0.292448	1	1.45097	264	Conventional	Unburned	FALSE	0	0	4.53564	1914.38	1965.01	8	#DIV/0!	#DIV/0!
Goat Creek 3, 4 pastures	SFC - Cottonwood	Goat Creek 3, 4 pastures_NF Cottonwood Cr	1994	0.314601	1	1.45097	264	Conventional	Unburned	FALSE	0	0	3.0379	1901.44	1955.13	16	#DIV/0!	#DIV/0!
Goat Creek 5 Exclosure	SFC - Cottonwood	Goat Creek 5 Exclosure_NF Cottonwood Cr	1994	0.331947	1	1.45097	264	Exclosure	Unburned	FALSE	0	0	1.93885	1881.74	1899.83	17	#DIV/0!	#DIV/0!
Goat Creek 5 pastures	SFC - Cottonwood	Goat Creek 5 pastures_MF Cottonwood Cr	1994	0.345424	1	1.45097	264	Conventional	Unburned	FALSE	0	0	1.78292	1858.45	1887.76	18	#DIV/0!	#DIV/0!
Goat Creek 5 pastures	SFC - Cottonwood	Goat Creek 5 pastures_NF Cottonwood Cr	1994	0.332055	1	1.45097	264	Conventional	Unburned	FALSE	0	0	1.50382	1862.85	1901.44	19	#DIV/0!	#DIV/0!
Susie Hadley Carlin Riparian pasture	Susie	Hadley_Susie	1994	0.22352	1	1.45097	265	Conserve	Unburned	FALSE	0	0	0.402953	1497.71	1519.01	476	1.8	12
Jakes Crk Mntn	SFC - Hubbard Vine	Jakes Crk Mntn_MF Jakes Cr	1994	0.275645	1	1.45097	236	Conventional	Unburned	FALSE	0	0	6.4844	1937.53	2156.09	8	#DIV/0!	#DIV/0!
Jakes Crk Mntn	SFC - Hubbard Vine	Jakes Crk Mntn_NF Jakes Cr	1994	0.252644	1	1.45097	236	Conventional	Unburned	FALSE	0	0	7.46069	1912.01	2183.45	7	#DIV/0!	#DIV/0!
Jakes Crk Mntn	SFC - Hubbard Vine	Jakes Crk Mntn_SF Jakes Cr	1994	0.323971	1	1.45097	236	Conventional	Unburned	FALSE	15	1.935	6.25134	1893.5	2378.1	15	#DIV/0!	#DIV/0!
JUG SPRINGS STR EXCL	WWH - Whitehorse	JUG SPRINGS STR EXCL_Doolittle Cr 2	1994	0.306772	1	1.13379	256	Exclosure	Unburned	FALSE	0	0	4.6628	1738.59	1880.16	20	#DIV/0!	#DIV/0!
JUG SPRINGS	WWH - Whitehorse	JUG SPRINGS_Dry Cr	1994	0.283691	1	1.13379	256	Conventional	Unburned	FALSE	0	0	4.50257	1896.38	2016.61	7	#DIV/0!	#DIV/0!
LITTLE WHITEHORSE #1 STEX	WWH - Whitehorse	LITTLE WHITEHORSE #1 STEX_Little Whitehorse Cr	1994	0.276947	1	1.13379	256	Exclosure	Unburned	FALSE	0	0	2.62681	1544.67	1578.04	49	#DIV/0!	#DIV/0!
LITTLE WHITEHORSE #2 STEX	WWH - Whitehorse	LITTLE WHITEHORSE #2 STEX_Little Whitehorse Cr	1994	0.259696	1	1.13379	256	Exclosure	Unburned	FALSE	0	0	1.93428	1583.8	1597.33	49	#DIV/0!	#DIV/0!
LITTLE WHITEHORSE #4 STEX	WWH - Whitehorse	LITTLE WHITEHORSE #4 STEX_Little Whitehorse Cr	1994	0.375245	1	1.13379	256	Exclosure	Unburned	FALSE	0	0	1.89128	1648.15	1674.69	42	#DIV/0!	#DIV/0!
LITTLE WHITEHORSE 3# STEX	WWH - Whitehorse	LITTLE WHITEHORSE 3# STEX_Little Whitehorse Cr	1994	0.272177	1	1.13379	256	Exclosure	Unburned	FALSE	0	0	1.75171	1606.71	1638.99	45	#DIV/0!	#DIV/0!
LOWER L WHITEHORSE 1991 STEX	WWH - Whitehorse	LOWER L WHITEHORSE 1991 STEX_Little Whitehorse Cr	1994	0.301021	1	1.13379	256	Exclosure	Unburned	FALSE	0	0	0.854792	1446.63	1451.07	73	#DIV/0!	#DIV/0!
LOWER LUSCHER	WWH - Whitehorse	LOWER LUSCHER_LUSCHER	1994	0.420478	1	1.13379	256	Exclosure	Unburned	FALSE	4	1.35538	1.03788	1444.11	1474.74	193	#DIV/0!	#DIV/0!
LOWER WILLOW CREEK STEX	WWH - Willow	LOWER WILLOW CREEK STEX_Willow	1994	0.211178	1	1.27634	212	Exclosure	Unburned	FALSE	0	0	1.14394	1423.4	1431.99	92	#DIV/0!	#DIV/0!
LUSCHER	WWH - Whitehorse	LUSCHER_Doolittle Cr 2	1994	0.29342	1	1.13379	256	Exclosure	Unburned	FALSE	0	0	8.09443	1566.02	1738.59	26	#DIV/0!	#DIV/0!
LUSCHER	WWH - Whitehorse	LUSCHER_Fifteenmile Cr	1994	0.355975	1	1.13379	256	Exclosure	Unburned	FALSE	0	0	4.17275	1479.75	1562.13	64	#DIV/0!	#DIV/0!
LUSCHER	WWH - Whitehorse	LUSCHER_Whitehorse Cr 3	1994	0.367283	1	1.13379	256	Exclosure	Unburned	FALSE	0	0	2.36519	1565.94	1660.32	78	#DIV/0!	#DIV/0!
LUSCHER	WWH - Whitehorse	LUSCHER_Whitehorse Cr 4	1994	0.429869	1	1.13379	256	Exclosure	Unburned	FALSE	0	0	1.97114	1479.75	1566.02	109	#DIV/0!	#DIV/0!
LUSCHER	WWH - Whitehorse	LUSCHER_Whitehorse Cr 5	1994	0.458989	1	1.13379	256	Exclosure	Unburned	FALSE	0	0	1.19206	1474.74	1479.86	176	#DIV/0!	#DIV/0!
McKinnley FFR riparian pasture	Susie	McKin_Adobe	1994	0.1892	1	1.45097	265	Conventional	Unburned	FALSE	0	0	3.0116	1675.14	1768.25	36	1.8	12
Camp Creek riparian pasture	Susie	McKin_Camp	1994	0.233586	1	1.45097	265	Conventional	Unburned	FALSE	0	0	2.60527	1707.69	1828.87	14	1.8	12
McKinnley FFR riparian pasture	Susie	McKin_Susie	1994	0.22973	1	1.45097	265	Conventional	Unburned	FALSE	0	0	0.924797	1585.66	1695.39	294	1.8	12
Camp Creek riparian pasture	Susie	McKin_Susie2	1994	0.234123	1	1.45097	265	Conventional	Unburned	FALSE	0	0	0.597796	1695.39	1719.01	208	1.8	12
Camp Creek Susie exclosure	Susie	McKin_SusieEx	1994	0.240216	1	1.45097	265	Exclosure	Unburned	FALSE	0	0	0.102158	1719.01	1719.59	141	1.8	12
Newmont exclosure	Susie	McKin_SusieExNewM	1994	0.192917	1	1.45097	265	Conventional	Unburned	FALSE	0	0	0.347224	1579.71	1585.66	323	1.8	12
MIDDLE L WHITEHORSE 1991 STEX	WWH - Whitehorse	MIDDLE L WHITEHORSE 1991 STEX_Little Whitehorse Cr	1994	0.234456	1	1.13379	256	Exclosure	Unburned	FALSE	0	0	1.16748	1453.57	1469.45	72	#DIV/0!	#DIV/0!
Middle pasture exclosure	SFC - Hubbard Vine	Middle pasture exclosure_SF Jakes Cr	1994	0.29791	1	1.45097	236	missing	Unburned	FALSE	0	0	3.01667	1815.59	1825.39	20	#DIV/0!	#DIV/0!
MIDDLE WILLOW CREEK STEX	WWH - Willow	MIDDLE WILLOW CREEK STEX_Willow	1994	0.220021	1	1.27634	212	Exclosure	Unburned	FALSE	0	0	1.0267	1433.08	1442.44	79	#DIV/0!	#DIV/0!
Middle	SFC - Hubbard Vine	Middle_Dead Bull Cr	1994	0.13975	1	1.45097	236	Conventional	Unburned	FALSE	0	0	2.59734	1757.24	1939.06	11	#DIV/0!	#DIV/0!
Middle	SFC - Hubbard Vine	Middle_Dry Fork Jakes Cr	1994	0.149663	1	1.45097	236	Conventional	Unburned	FALSE	0	0	1.82141	1772.82	1837.35	35	#DIV/0!	#DIV/0!
Middle	SFC - Hubbard Vine	Middle_Jakes Cr 1	1994	0.181701	1	1.45097	236	Conventional	Unburned	FALSE	0	0	0.428274	1765.59	1773.57	94	#DIV/0!	#DIV/0!
Middle	SFC - Hubbard Vine	Middle_Jakes Cr 2	1994	0.174947	1	1.45097	236	Conventional	Unburned	FALSE	0	0	0.76658	1773.57	1780.15	59	#DIV/0!	#DIV/0!
Middle	SFC - Hubbard Vine	Middle_NF Jakes Cr	1994	0.196115	1	1.45097	236	Conventional	Unburned	FALSE	0	0	1.99516	1779.83	1875.13	37	#DIV/0!	#DIV/0!
Middle	SFC - Hubbard Vine	Middle_SF Jakes Cr	1994	0.194623	1	1.45097	236	Conventional	Unburned	FALSE	0	0	2.50087	1780.15	1893.5	21	#DIV/0!	#DIV/0!
RED MOUNTAIN SOUTH	WWH - Whitehorse	RED MOUNTAIN SOUTH_Little Whitehorse Cr	1994	0.311326	1	1.13379	256	Conserve	Unburned	FALSE	0	0	1.50406	1531.36	1544.67	53	#DIV/0!	#DIV/0!
RED MOUNTAIN SOUTH	WWH - Willow	RED MOUNTAIN SOUTH_Willow	1994	0.304821	1	1.27634	212	Conserve	Unburned	FALSE	0	0	2.42564	1468.22	1601.63	75	#DIV/0!	#DIV/0!
RED MOUNTAIN SOUTH	WWH - Willow	RED MOUNTAIN SOUTH_Willow L	1994	0.231438	1	1.27634	212	Conserve	Unburned	FALSE	0	0	0.912358	1355.22	1423.4	108	#DIV/0!	#DIV/0!
South Fork Salmon Falls Creek exclosure	SFC - Cottonwood	South Fork Salmon Falls Creek exclosure_SF Salmon Falls Cr	1994	0.353462	1	1.45097	264	Exclosure	Unburned	FALSE	2	1.14095	0.341713	1765.22	1771.21	312	#DIV/0!	#DIV/0!
Triangle	SFC - Hubbard Vine	Triangle_Dead Bull Cr	1994	0.194939	1	1.45097	236	Conventional	Unburned	FALSE	0	0	5.15523	1939.06	2152.3	5	#DIV/0!	#DIV/0!
UPPER LITTLE WHITEHORSE 1991 STEX	WWH - Whitehorse	UPPER LITTLE WHITEHORSE 1991 STEX_Little Whitehorse Cr	1994	0.254494	1	1.13379	256	Exclosure	Unburned	FALSE	0	0	1.1138	1477.79	1484.33	55	#DIV/0!	#DIV/0!
UPPER WILLOW CREEK STEX	WWH - Willow	UPPER WILLOW CREEK STEX_Willow	1994	0.232165	1	1.27634	212	Exclosure	Unburned	FALSE	0	0	1.26478	1444.32	1468.22	78	#DIV/0!	#DIV/0!
V PASTURE (BC)	WWH - Whitehorse	V PASTURE (BC)_Cottonwood Cr	1994	0.319041	1	1.13379	256	Conserve	Unburned	FALSE	0	0	4.66401	1676.76	2252.98	16	#DIV/0!	#DIV/0!
V PASTURE (BC)	WWH - Whitehorse	V PASTURE (BC)_Whitehorse Cr 2	1994	0.374519	1	1.13379	256	Conserve	Unburned	FALSE	3	0.286881	3.1335	1676.76	2004.44	57	#DIV/0!	#DIV/0!
V PASTURE (BC)	WWH - Whitehorse	V PASTURE (BC)_Whitehorse Cr 3	1994	0.35156	1	1.13379	256	Conserve	Unburned	FALSE	0	0	2.27852	1660.32	1676.76	72	#DIV/0!	#DIV/0!
W. Hubbard Sdng	SFC - Hubbard Vine	W. Hubbard Sdng_Dry Cr	1994	0.167394	1	1.45097	236	Conventional	Unburned	FALSE	0	0	1.19876	1800.22	1860.7	54	#DIV/0!	#DIV/0!
Warm Springs 1-4 pastures	SFC - Cottonwood	Warm Springs 1-4 pastures_Cottonwood Cr	1994	0.295648	1	1.45097	264	Conventional	Unburned	FALSE	1	0.295465	0.881668	1762.88	1792.72	132	#DIV/0!	#DIV/0!
Warm Springs 1-4 pastures	SFC - Cottonwood	Warm Springs 1-4 pastures_SF Salmon Falls Cr	1994	0.45893	1	1.45097	264	Conventional	Unburned	FALSE	0	0	0.327141	1771.21	1774.28	310	#DIV/0!	#DIV/0!
Warm Springs 6 pastures	SFC - Cottonwood	Warm Springs 6 pastures_Cottonwood Cr	1994	0.35076	1	1.45097	264	Conventional	Unburned	FALSE	0	0	1.02415	1853.65	1860.78	52	#DIV/0!	#DIV/0!
WHITEHORSE	WWH - Whitehorse	WHITEHORSE_Minehole Cr	1994	0.284619	1	1.13379	256	Conserve	Unburned	FALSE	0	0	5.70641	2018.57	2185.75	4	#DIV/0!	#DIV/0!
WHITEHORSE	WWH - Whitehorse	WHITEHORSE_Whitehorse Cr 1	1994	0.333564	1	1.13379	256	Conserve	Unburned	FALSE	0	0	6.4851	2017.82	2278.24	6	#DIV/0!	#DIV/0!
WHITEHORSE	WWH - Whitehorse	WHITEHORSE_Whitehorse Cr 2	1994	0.271304	1	1.13379	256	Conserve	Unburned	FALSE	0	0	2.81071	2004.44	2018.57	10	#DIV/0!	#DIV/0!
WILLOW CREEK #7 STEX	WWH - Willow	WILLOW CREEK #7 STEX_Willow	1994	0.336725	1	1.27634	212	Exclosure	Unburned	FALSE	0	0	2.20305	1673.71	1713.18	34	#DIV/0!	#DIV/0!
WILLOW CREEK EXCL #4 STEX	WWH - Whitehorse	WILLOW CREEK EXCL #4 STEX_Little Whitehorse Cr	1994	0.306285	1	1.13379	256	Exclosure	Unburned	FALSE	0	0	1.97499	1484.33	1523.05	54	#DIV/0!	#DIV/0!
WILLOW CREEK EXCL #4 STEX	WWH - Willow	WILLOW CREEK EXCL #4 STEX_Willow	1994	0.369307	1	1.27634	212	Exclosure	Unburned	FALSE	0	0	2.43201	1606.23	1623.44	43	#DIV/0!	#DIV/0!
WILLOW CREEK EXCL #5 STEX	WWH - Willow	WILLOW CREEK EXCL #5 STEX_Willow	1994	0.396583	1	1.27634	212	Exclosure	Unburned	FALSE	0	0	2.85445	1631.74	1646.15	41	#DIV/0!	#DIV/0!
WILLOW CREEK STEX #3	WWH - Willow	WILLOW CREEK STEX #3_Willow	1994	0.358287	1	1.27634	212	Exclosure	Unburned	FALSE	0	0	2.43037	1512.75	1534.45	59	#DIV/0!	#DIV/0!
WILLOW	WWH - Whitehorse	WILLOW_Little Whitehorse Cr	1994	0.342308	1	1.13379	256	Conserve	Unburned	FALSE	0	0	1.54683	1674.41	1726.48	40	#DIV/0!	#DIV/0!
WILLOW	WWH - Whitehorse	WILLOW_Little Whitehorse Cr 2	1994	0.28898	1	1.13379	256	Conserve	Unburned	FALSE	0	0	5.99293	1765.88	2228.36	12	#DIV/0!	#DIV/0!
WILLOW	WWH - Willow	WILLOW_Willow	1994	0.410151	1	1.27634	212	Conserve	Unburned	FALSE	0	0	6.17626	1713.18	2216.23	21	#DIV/0!	#DIV/0!
WILOW CREEK #6 STEX	WWH - Willow	WILOW CREEK #6 STEX_Willow	1994	0.367948	1	1.27634	212	Exclosure	Unburned	FALSE	0	0	2.43669	1654.18	1670.1	40	#DIV/0!	#DIV/0!
15-MILE	WWH - Whitehorse	15-MILE_Doolittle Cr 1	1995	0.470766	1	-1.45097	451	Conserve	Unburned	TRUE	#DIV/0!	#DIV/0!	3.36649	1896.14	2003.58	15	#DIV/0!	#DIV/0!
15-MILE	WWH - Whitehorse	15-MILE_Doolittle Cr 2	1995	0.444149	1	-1.45097	451	Conserve	Unburned	TRUE	#DIV/0!	#DIV/0!	3.23882	1880.16	1896.38	16	#DIV/0!	#DIV/0!
15-MILE	WWH - Whitehorse	15-MILE_Fifteenmile Cr	1995	0.339439	1	-1.45097	451	Conserve	Unburned	TRUE	#DIV/0!	#DIV/0!	2.45916	1562.13	1972.32	63	#DIV/0!	#DIV/0!
BEAVERDAM STEX	WWH - Willow	BEAVERDAM STEX_Willow	1995	0.402358	1	-1.01119	365	Exclosure	Unburned	TRUE	#DIV/0!	#DIV/0!	1.41271	1499.37	1506.08	60	#DIV/0!	#DIV/0!
Adobe Cr. pasture	Susie	BlueB_Adobe	1995	0.317197	1	-1.01119	435	Conventional	Unburned	TRUE	#DIV/0!	#DIV/0!	3.82154	1768.25	1841.4	27	5.65	211
Stinson riparian	Susie	BlueB_BlueB	1995	0.263025	1	-1.01119	435	Conventional	Unburned	TRUE	#DIV/0!	#DIV/0!	1.10258	1742.86	1803.61	47	5.65	211
Stinson riparian	Susie	BlueB_Susie	1995	0.28643	1	-1.01119	435	Conventional	Unburned	TRUE	#DIV/0!	#DIV/0!	0.600038	1719.59	1765.9	141	5.65	211
Bull Camp Mntn	SFC - Hubbard Vine	Bull Camp Mntn_Bull Camp Cr	1995	0.452681	1	-1.27634	504	Conventional	Unburned	TRUE	#DIV/0!	#DIV/0!	5.46839	1986.15	2341.92	18	#DIV/0!	#DIV/0!
Bull Camp Mntn	SFC - Hubbard Vine	Bull Camp Mntn_Cold Springs Cr	1995	0.523748	1	-1.27634	504	Conventional	Unburned	TRUE	#DIV/0!	#DIV/0!	4.28229	2022.87	2085.2	6	#DIV/0!	#DIV/0!
CAMPGROUND STEX (KOA)	WWH - Willow	CAMPGROUND STEX (KOA)_Willow	1995	0.31259	1	-1.01119	365	Exclosure	Unburned	TRUE	#DIV/0!	#DIV/0!	2.11315	1472.97	1492.57	62	#DIV/0!	#DIV/0!
Susie Hadley Carlin Riparian pasture	Susie	CarlinField_Susie	1995	0.359585	1	-1.01119	435	Conserve	Unburned	TRUE	#DIV/0!	#DIV/0!	0.443232	1519.01	1572.97	389	5.65	211
Susie Hadley Carlin Riparian pasture	Susie	CarlinField_Susie2	1995	0.393096	1	-1.01119	435	Conserve	Unburned	TRUE	#DIV/0!	#DIV/0!	0.647223	1572.97	1579.68	325	5.65	211
Choke-a-man pasture 1	SFC - Cottonwood	Choke-a-man pasture 1_Cottonwood Cr	1995	0.482825	1	-1.01119	517	Conventional	Unburned	TRUE	#DIV/0!	#DIV/0!	0.755701	1838.3	1853.99	92	#DIV/0!	#DIV/0!
Choke-a-man pasture 1	SFC - Cottonwood	Choke-a-man pasture 1_MF Cottonwood Cr	1995	0.40144	1	-1.01119	517	Conventional	Unburned	TRUE	#DIV/0!	#DIV/0!	1.41319	1853.41	1858.45	18	#DIV/0!	#DIV/0!
Choke-a-man pasture 1	SFC - Cottonwood	Choke-a-man pasture 1_NF Cottonwood Cr	1995	0.424389	1	-1.01119	517	Conventional	Unburned	TRUE	#DIV/0!	#DIV/0!	2.42287	1848.48	1862.85	19	#DIV/0!	#DIV/0!
Cottonwood 1, 4 exclosure	SFC - Cottonwood	Cottonwood 1, 4 exclosure_Cottonwood Cr	1995	0.500461	1	-1.01119	517	Exclosure	Unburned	TRUE	#DIV/0!	#DIV/0!	1.35848	1902.78	1914.87	41	#DIV/0!	#DIV/0!
Cottonwood 1, 4 pastures	SFC - Cottonwood	Cottonwood 1, 4 pastures_Cottonwood Cr	1995	0.515726	1	-1.01119	517	Conserve	Unburned	TRUE	#DIV/0!	#DIV/0!	1.87278	1914.87	1975.44	41	#DIV/0!	#DIV/0!
Cottonwood 2 pastures	SFC - Cottonwood	Cottonwood 2 pastures_Cottonwood Cr	1995	0.4869	1	-1.01119	517	Conserve	Unburned	TRUE	#DIV/0!	#DIV/0!	1.4299	1860.78	1902.78	52	#DIV/0!	#DIV/0!
Cottonwood Riparian pasture	SFC - Cottonwood	Cottonwood Riparian pasture_Salmon Falls Cr	1995	0.400348	1	-1.01119	517	Conventional	Unburned	TRUE	#DIV/0!	#DIV/0!	0.307983	1740.87	1762.88	488	#DIV/0!	#DIV/0!
Dry Crk Mntn	SFC - Hubbard Vine	Dry Crk Mntn_Dry Cr	1995	0.452914	1	-1.27634	504	Conventional	Unburned	TRUE	#DIV/0!	#DIV/0!	6.87306	1950.13	2473.34	18	#DIV/0!	#DIV/0!
E. Hubbard Sdng	SFC - Hubbard Vine	E. Hubbard Sdng_Bull Camp Cr	1995	0.239603	1	-1.27634	504	Conventional	Unburned	TRUE	#DIV/0!	#DIV/0!	0.938864	1773.89	1801.22	28	#DIV/0!	#DIV/0!
E. Hubbard Sdng	SFC - Hubbard Vine	E. Hubbard Sdng_Dry Cr 1	1995	0.171044	1	-1.27634	504	Conventional	Unburned	TRUE	#DIV/0!	#DIV/0!	0.853677	1740.76	1776.25	88	#DIV/0!	#DIV/0!
E. Hubbard Sdng	SFC - Hubbard Vine	E. Hubbard Sdng_Dry Cr 2	1995	0.172141	1	-1.27634	504	Conventional	Unburned	TRUE	#DIV/0!	#DIV/0!	1.0816	1776.25	1800.22	56	#DIV/0!	#DIV/0!
Flat	SFC - Hubbard Vine	Flat_Bull Camp Cr	1995	0.276391	1	-1.27634	504	Conventional	Unburned	TRUE	#DIV/0!	#DIV/0!	1.64042	1804.68	1894.23	25	#DIV/0!	#DIV/0!
Flat	SFC - Hubbard Vine	Flat_Cold Springs Cr	1995	0.244001	1	-1.27634	504	Conventional	Unburned	TRUE	#DIV/0!	#DIV/0!	1.28434	1787.72	1915.05	29	#DIV/0!	#DIV/0!
Flat	SFC - Hubbard Vine	Flat_Dry Cr	1995	0.250664	1	-1.27634	504	Conventional	Unburned	TRUE	#DIV/0!	#DIV/0!	1.17459	1860.7	1890.9	30	#DIV/0!	#DIV/0!
Flat	SFC - Hubbard Vine	Flat_Willow Cr	1995	0.235521	1	-1.27634	504	Conventional	Unburned	TRUE	#DIV/0!	#DIV/0!	0.868462	1767.47	1876.97	94	#DIV/0!	#DIV/0!
Goat Creek 1, 6 pastures	SFC - Cottonwood	Goat Creek 1, 6 pastures_Goat Cr	1995	0.43348	1	-1.01119	517	Conventional	Unburned	TRUE	#DIV/0!	#DIV/0!	4.34405	1901.8	1971.28	8	#DIV/0!	#DIV/0!
Goat Creek 3, 4 Exclosure	SFC - Cottonwood	Goat Creek 3, 4 Exclosure_MF Cottonwood Cr	1995	0.477075	1	-1.01119	517	Exclosure	Unburned	TRUE	#DIV/0!	#DIV/0!	2.9515	1887.76	1914.38	8	#DIV/0!	#DIV/0!
Goat Creek 3, 4 pastures	SFC - Cottonwood	Goat Creek 3, 4 pastures_MF Cottonwood Cr	1995	0.424254	1	-1.01119	517	Conventional	Unburned	TRUE	#DIV/0!	#DIV/0!	4.53564	1914.38	1965.01	8	#DIV/0!	#DIV/0!
Goat Creek 3, 4 pastures	SFC - Cottonwood	Goat Creek 3, 4 pastures_NF Cottonwood Cr	1995	0.45531	1	-1.01119	517	Conventional	Unburned	TRUE	#DIV/0!	#DIV/0!	3.0379	1901.44	1955.13	16	#DIV/0!	#DIV/0!
Goat Creek 5 Exclosure	SFC - Cottonwood	Goat Creek 5 Exclosure_NF Cottonwood Cr	1995	0.489074	1	-1.01119	517	Exclosure	Unburned	TRUE	#DIV/0!	#DIV/0!	1.93885	1881.74	1899.83	17	#DIV/0!	#DIV/0!
Goat Creek 5 pastures	SFC - Cottonwood	Goat Creek 5 pastures_MF Cottonwood Cr	1995	0.468016	1	-1.01119	517	Conventional	Unburned	TRUE	#DIV/0!	#DIV/0!	1.78292	1858.45	1887.76	18	#DIV/0!	#DIV/0!
Goat Creek 5 pastures	SFC - Cottonwood	Goat Creek 5 pastures_NF Cottonwood Cr	1995	0.445389	1	-1.01119	517	Conventional	Unburned	TRUE	#DIV/0!	#DIV/0!	1.50382	1862.85	1901.44	19	#DIV/0!	#DIV/0!
Susie Hadley Carlin Riparian pasture	Susie	Hadley_Susie	1995	0.283704	1	-1.01119	435	Conserve	Unburned	TRUE	#DIV/0!	#DIV/0!	0.402953	1497.71	1519.01	476	5.65	211
Jakes Crk Mntn	SFC - Hubbard Vine	Jakes Crk Mntn_MF Jakes Cr	1995	0.350996	1	-1.27634	504	Conventional	Unburned	TRUE	#DIV/0!	#DIV/0!	6.4844	1937.53	2156.09	8	#DIV/0!	#DIV/0!
Jakes Crk Mntn	SFC - Hubbard Vine	Jakes Crk Mntn_NF Jakes Cr	1995	0.341243	1	-1.27634	504	Conventional	Unburned	TRUE	#DIV/0!	#DIV/0!	7.46069	1912.01	2183.45	7	#DIV/0!	#DIV/0!
Jakes Crk Mntn	SFC - Hubbard Vine	Jakes Crk Mntn_SF Jakes Cr	1995	0.42461	1	-1.27634	504	Conventional	Unburned	TRUE	#DIV/0!	#DIV/0!	6.25134	1893.5	2378.1	15	#DIV/0!	#DIV/0!
JUG SPRINGS STR EXCL	WWH - Whitehorse	JUG SPRINGS STR EXCL_Doolittle Cr 2	1995	0.40235	1	-1.45097	451	Exclosure	Unburned	TRUE	#DIV/0!	#DIV/0!	4.6628	1738.59	1880.16	20	#DIV/0!	#DIV/0!
JUG SPRINGS	WWH - Whitehorse	JUG SPRINGS_Dry Cr	1995	0.426809	1	-1.45097	451	Conventional	Unburned	TRUE	#DIV/0!	#DIV/0!	4.50257	1896.38	2016.61	7	#DIV/0!	#DIV/0!
LITTLE WHITEHORSE #1 STEX	WWH - Whitehorse	LITTLE WHITEHORSE #1 STEX_Little Whitehorse Cr	1995	0.321515	1	-1.45097	451	Exclosure	Unburned	TRUE	#DIV/0!	#DIV/0!	2.62681	1544.67	1578.04	49	#DIV/0!	#DIV/0!
LITTLE WHITEHORSE #2 STEX	WWH - Whitehorse	LITTLE WHITEHORSE #2 STEX_Little Whitehorse Cr	1995	0.320855	1	-1.45097	451	Exclosure	Unburned	TRUE	#DIV/0!	#DIV/0!	1.93428	1583.8	1597.33	49	#DIV/0!	#DIV/0!
LITTLE WHITEHORSE #4 STEX	WWH - Whitehorse	LITTLE WHITEHORSE #4 STEX_Little Whitehorse Cr	1995	0.446055	1	-1.45097	451	Exclosure	Unburned	TRUE	#DIV/0!	#DIV/0!	1.89128	1648.15	1674.69	42	#DIV/0!	#DIV/0!
LITTLE WHITEHORSE 3# STEX	WWH - Whitehorse	LITTLE WHITEHORSE 3# STEX_Little Whitehorse Cr	1995	0.337788	1	-1.45097	451	Exclosure	Unburned	TRUE	#DIV/0!	#DIV/0!	1.75171	1606.71	1638.99	45	#DIV/0!	#DIV/0!
LOWER L WHITEHORSE 1991 STEX	WWH - Whitehorse	LOWER L WHITEHORSE 1991 STEX_Little Whitehorse Cr	1995	0.343233	1	-1.45097	451	Exclosure	Unburned	TRUE	#DIV/0!	#DIV/0!	0.854792	1446.63	1451.07	73	#DIV/0!	#DIV/0!
LOWER LUSCHER	WWH - Whitehorse	LOWER LUSCHER_LUSCHER	1995	0.455492	1	-1.45097	451	Exclosure	Unburned	TRUE	#DIV/0!	#DIV/0!	1.03788	1444.11	1474.74	193	#DIV/0!	#DIV/0!
LOWER WILLOW CREEK STEX	WWH - Willow	LOWER WILLOW CREEK STEX_Willow	1995	0.268951	1	-1.01119	365	Exclosure	Unburned	TRUE	#DIV/0!	#DIV/0!	1.14394	1423.4	1431.99	92	#DIV/0!	#DIV/0!
LUSCHER	WWH - Whitehorse	LUSCHER_Doolittle Cr 2	1995	0.347441	1	-1.45097	451	Exclosure	Unburned	TRUE	#DIV/0!	#DIV/0!	8.09443	1566.02	1738.59	26	#DIV/0!	#DIV/0!
LUSCHER	WWH - Whitehorse	LUSCHER_Fifteenmile Cr	1995	0.409156	1	-1.45097	451	Exclosure	Unburned	TRUE	#DIV/0!	#DIV/0!	4.17275	1479.75	1562.13	64	#DIV/0!	#DIV/0!
LUSCHER	WWH - Whitehorse	LUSCHER_Whitehorse Cr 3	1995	0.408051	1	-1.45097	451	Exclosure	Unburned	TRUE	#DIV/0!	#DIV/0!	2.36519	1565.94	1660.32	78	#DIV/0!	#DIV/0!
LUSCHER	WWH - Whitehorse	LUSCHER_Whitehorse Cr 4	1995	0.468507	1	-1.45097	451	Exclosure	Unburned	TRUE	#DIV/0!	#DIV/0!	1.97114	1479.75	1566.02	109	#DIV/0!	#DIV/0!
LUSCHER	WWH - Whitehorse	LUSCHER_Whitehorse Cr 5	1995	0.480554	1	-1.45097	451	Exclosure	Unburned	TRUE	#DIV/0!	#DIV/0!	1.19206	1474.74	1479.86	176	#DIV/0!	#DIV/0!
McKinnley FFR riparian pasture	Susie	McKin_Adobe	1995	0.276351	1	-1.01119	435	Conventional	Unburned	TRUE	#DIV/0!	#DIV/0!	3.0116	1675.14	1768.25	36	5.65	211
Camp Creek riparian pasture	Susie	McKin_Camp	1995	0.347304	1	-1.01119	435	Conventional	Unburned	TRUE	#DIV/0!	#DIV/0!	2.60527	1707.69	1828.87	14	5.65	211
McKinnley FFR riparian pasture	Susie	McKin_Susie	1995	0.306969	1	-1.01119	435	Conventional	Unburned	TRUE	#DIV/0!	#DIV/0!	0.924797	1585.66	1695.39	294	5.65	211
Camp Creek riparian pasture	Susie	McKin_Susie2	1995	0.299217	1	-1.01119	435	Conventional	Unburned	TRUE	#DIV/0!	#DIV/0!	0.597796	1695.39	1719.01	208	5.65	211
Camp Creek Susie exclosure	Susie	McKin_SusieEx	1995	0.30784	1	-1.01119	435	Exclosure	Unburned	TRUE	#DIV/0!	#DIV/0!	0.102158	1719.01	1719.59	141	5.65	211
Newmont exclosure	Susie	McKin_SusieExNewM	1995	0.238841	1	-1.01119	435	Conventional	Unburned	TRUE	#DIV/0!	#DIV/0!	0.347224	1579.71	1585.66	323	5.65	211
MIDDLE L WHITEHORSE 1991 STEX	WWH - Whitehorse	MIDDLE L WHITEHORSE 1991 STEX_Little Whitehorse Cr	1995	0.28848	1	-1.45097	451	Exclosure	Unburned	TRUE	#DIV/0!	#DIV/0!	1.16748	1453.57	1469.45	72	#DIV/0!	#DIV/0!
Middle pasture exclosure	SFC - Hubbard Vine	Middle pasture exclosure_SF Jakes Cr	1995	0.402759	1	-1.27634	504	missing	Unburned	TRUE	#DIV/0!	#DIV/0!	3.01667	1815.59	1825.39	20	#DIV/0!	#DIV/0!
MIDDLE WILLOW CREEK STEX	WWH - Willow	MIDDLE WILLOW CREEK STEX_Willow	1995	0.265665	1	-1.01119	365	Exclosure	Unburned	TRUE	#DIV/0!	#DIV/0!	1.0267	1433.08	1442.44	79	#DIV/0!	#DIV/0!
Middle	SFC - Hubbard Vine	Middle_Dead Bull Cr	1995	0.204123	1	-1.27634	504	Conventional	Unburned	TRUE	#DIV/0!	#DIV/0!	2.59734	1757.24	1939.06	11	#DIV/0!	#DIV/0!
Middle	SFC - Hubbard Vine	Middle_Dry Fork Jakes Cr	1995	0.210659	1	-1.27634	504	Conventional	Unburned	TRUE	#DIV/0!	#DIV/0!	1.82141	1772.82	1837.35	35	#DIV/0!	#DIV/0!
Middle	SFC - Hubbard Vine	Middle_Jakes Cr 1	1995	0.251322	1	-1.27634	504	Conventional	Unburned	TRUE	#DIV/0!	#DIV/0!	0.428274	1765.59	1773.57	94	#DIV/0!	#DIV/0!
Middle	SFC - Hubbard Vine	Middle_Jakes Cr 2	1995	0.227917	1	-1.27634	504	Conventional	Unburned	TRUE	#DIV/0!	#DIV/0!	0.76658	1773.57	1780.15	59	#DIV/0!	#DIV/0!
Middle	SFC - Hubbard Vine	Middle_NF Jakes Cr	1995	0.257592	1	-1.27634	504	Conventional	Unburned	TRUE	#DIV/0!	#DIV/0!	1.99516	1779.83	1875.13	37	#DIV/0!	#DIV/0!
Middle	SFC - Hubbard Vine	Middle_SF Jakes Cr	1995	0.257154	1	-1.27634	504	Conventional	Unburned	TRUE	#DIV/0!	#DIV/0!	2.50087	1780.15	1893.5	21	#DIV/0!	#DIV/0!
RED MOUNTAIN SOUTH	WWH - Whitehorse	RED MOUNTAIN SOUTH_Little Whitehorse Cr	1995	0.346981	1	-1.45097	451	Conserve	Unburned	TRUE	#DIV/0!	#DIV/0!	1.50406	1531.36	1544.67	53	#DIV/0!	#DIV/0!
RED MOUNTAIN SOUTH	WWH - Willow	RED MOUNTAIN SOUTH_Willow	1995	0.34756	1	-1.01119	365	Conserve	Unburned	TRUE	#DIV/0!	#DIV/0!	2.42564	1468.22	1601.63	75	#DIV/0!	#DIV/0!
RED MOUNTAIN SOUTH	WWH - Willow	RED MOUNTAIN SOUTH_Willow L	1995	0.318346	1	-1.01119	365	Conserve	Unburned	TRUE	#DIV/0!	#DIV/0!	0.912358	1355.22	1423.4	108	#DIV/0!	#DIV/0!
South Fork Salmon Falls Creek exclosure	SFC - Cottonwood	South Fork Salmon Falls Creek exclosure_SF Salmon Falls Cr	1995	0.417161	1	-1.01119	517	Exclosure	Unburned	TRUE	#DIV/0!	#DIV/0!	0.341713	1765.22	1771.21	312	#DIV/0!	#DIV/0!
Triangle	SFC - Hubbard Vine	Triangle_Dead Bull Cr	1995	0.317586	1	-1.27634	504	Conventional	Unburned	TRUE	#DIV/0!	#DIV/0!	5.15523	1939.06	2152.3	5	#DIV/0!	#DIV/0!
UPPER LITTLE WHITEHORSE 1991 STEX	WWH - Whitehorse	UPPER LITTLE WHITEHORSE 1991 STEX_Little Whitehorse Cr	1995	0.381478	1	-1.45097	451	Exclosure	Unburned	TRUE	#DIV/0!	#DIV/0!	1.1138	1477.79	1484.33	55	#DIV/0!	#DIV/0!
UPPER WILLOW CREEK STEX	WWH - Willow	UPPER WILLOW CREEK STEX_Willow	1995	0.277287	1	-1.01119	365	Exclosure	Unburned	TRUE	#DIV/0!	#DIV/0!	1.26478	1444.32	1468.22	78	#DIV/0!	#DIV/0!
V PASTURE (BC)	WWH - Whitehorse	V PASTURE (BC)_Cottonwood Cr	1995	0.36477	1	-1.45097	451	Conserve	Unburned	TRUE	#DIV/0!	#DIV/0!	4.66401	1676.76	2252.98	16	#DIV/0!	#DIV/0!
V PASTURE (BC)	WWH - Whitehorse	V PASTURE (BC)_Whitehorse Cr 2	1995	0.434777	1	-1.45097	451	Conserve	Unburned	TRUE	#DIV/0!	#DIV/0!	3.1335	1676.76	2004.44	57	#DIV/0!	#DIV/0!
V PASTURE (BC)	WWH - Whitehorse	V PASTURE (BC)_Whitehorse Cr 3	1995	0.407486	1	-1.45097	451	Conserve	Unburned	TRUE	#DIV/0!	#DIV/0!	2.27852	1660.32	1676.76	72	#DIV/0!	#DIV/0!
W. Hubbard Sdng	SFC - Hubbard Vine	W. Hubbard Sdng_Dry Cr	1995	0.284098	1	-1.27634	504	Conventional	Unburned	TRUE	#DIV/0!	#DIV/0!	1.19876	1800.22	1860.7	54	#DIV/0!	#DIV/0!
Warm Springs 1-4 pastures	SFC - Cottonwood	Warm Springs 1-4 pastures_Cottonwood Cr	1995	0.393258	1	-1.01119	517	Conventional	Unburned	TRUE	#DIV/0!	#DIV/0!	0.881668	1762.88	1792.72	132	#DIV/0!	#DIV/0!
Warm Springs 1-4 pastures	SFC - Cottonwood	Warm Springs 1-4 pastures_SF Salmon Falls Cr	1995	0.611857	1	-1.01119	517	Conventional	Unburned	TRUE	#DIV/0!	#DIV/0!	0.327141	1771.21	1774.28	310	#DIV/0!	#DIV/0!
Warm Springs 6 pastures	SFC - Cottonwood	Warm Springs 6 pastures_Cottonwood Cr	1995	0.468156	1	-1.01119	517	Conventional	Unburned	TRUE	#DIV/0!	#DIV/0!	1.02415	1853.65	1860.78	52	#DIV/0!	#DIV/0!
WHITEHORSE	WWH - Whitehorse	WHITEHORSE_Minehole Cr	1995	0.355404	1	-1.45097	451	Conserve	Unburned	TRUE	#DIV/0!	#DIV/0!	5.70641	2018.57	2185.75	4	#DIV/0!	#DIV/0!
WHITEHORSE	WWH - Whitehorse	WHITEHORSE_Whitehorse Cr 1	1995	0.410298	1	-1.45097	451	Conserve	Unburned	TRUE	#DIV/0!	#DIV/0!	6.4851	2017.82	2278.24	6	#DIV/0!	#DIV/0!
WHITEHORSE	WWH - Whitehorse	WHITEHORSE_Whitehorse Cr 2	1995	0.337253	1	-1.45097	451	Conserve	Unburned	TRUE	#DIV/0!	#DIV/0!	2.81071	2004.44	2018.57	10	#DIV/0!	#DIV/0!
WILLOW CREEK #7 STEX	WWH - Willow	WILLOW CREEK #7 STEX_Willow	1995	0.413323	1	-1.01119	365	Exclosure	Unburned	TRUE	#DIV/0!	#DIV/0!	2.20305	1673.71	1713.18	34	#DIV/0!	#DIV/0!
WILLOW CREEK EXCL #4 STEX	WWH - Whitehorse	WILLOW CREEK EXCL #4 STEX_Little Whitehorse Cr	1995	0.353712	1	-1.45097	451	Exclosure	Unburned	TRUE	#DIV/0!	#DIV/0!	1.97499	1484.33	1523.05	54	#DIV/0!	#DIV/0!
WILLOW CREEK EXCL #4 STEX	WWH - Willow	WILLOW CREEK EXCL #4 STEX_Willow	1995	0.43401	1	-1.01119	365	Exclosure	Unburned	TRUE	#DIV/0!	#DIV/0!	2.43201	1606.23	1623.44	43	#DIV/0!	#DIV/0!
WILLOW CREEK EXCL #5 STEX	WWH - Willow	WILLOW CREEK EXCL #5 STEX_Willow	1995	0.479519	1	-1.01119	365	Exclosure	Unburned	TRUE	#DIV/0!	#DIV/0!	2.85445	1631.74	1646.15	41	#DIV/0!	#DIV/0!
WILLOW CREEK STEX #3	WWH - Willow	WILLOW CREEK STEX #3_Willow	1995	0.41381	1	-1.01119	365	Exclosure	Unburned	TRUE	#DIV/0!	#DIV/0!	2.43037	1512.75	1534.45	59	#DIV/0!	#DIV/0!
WILLOW	WWH - Whitehorse	WILLOW_Little Whitehorse Cr	1995	0.436796	1	-1.45097	451	Conserve	Unburned	TRUE	#DIV/0!	#DIV/0!	1.54683	1674.41	1726.48	40	#DIV/0!	#DIV/0!
WILLOW	WWH - Whitehorse	WILLOW_Little Whitehorse Cr 2	1995	0.384172	1	-1.45097	451	Conserve	Unburned	TRUE	#DIV/0!	#DIV/0!	5.99293	1765.88	2228.36	12	#DIV/0!	#DIV/0!
WILLOW	WWH - Willow	WILLOW_Willow	1995	0.500562	1	-1.01119	365	Conserve	Unburned	TRUE	#DIV/0!	#DIV/0!	6.17626	1713.18	2216.23	21	#DIV/0!	#DIV/0!
WILOW CREEK #6 STEX	WWH - Willow	WILOW CREEK #6 STEX_Willow	1995	0.422257	1	-1.01119	365	Exclosure	Unburned	TRUE	#DIV/0!	#DIV/0!	2.43669	1654.18	1670.1	40	#DIV/0!	#DIV/0!
15-MILE	WWH - Whitehorse	15-MILE_Doolittle Cr 1	1996	0.384827	1	-0.0345017	521	Conserve	Unburned	TRUE	#DIV/0!	#DIV/0!	3.36649	1896.14	2003.58	15	#DIV/0!	#DIV/0!
15-MILE	WWH - Whitehorse	15-MILE_Doolittle Cr 2	1996	0.406313	1	-0.0345017	521	Conserve	Unburned	TRUE	#DIV/0!	#DIV/0!	3.23882	1880.16	1896.38	16	#DIV/0!	#DIV/0!
15-MILE	WWH - Whitehorse	15-MILE_Fifteenmile Cr	1996	0.291122	1	-0.0345017	521	Conserve	Unburned	TRUE	#DIV/0!	#DIV/0!	2.45916	1562.13	1972.32	63	#DIV/0!	#DIV/0!
BEAVERDAM STEX	WWH - Willow	BEAVERDAM STEX_Willow	1996	0.352354	1	0.24386	431	Exclosure	Unburned	TRUE	#DIV/0!	#DIV/0!	1.41271	1499.37	1506.08	60	#DIV/0!	#DIV/0!
Adobe Cr. pasture	Susie	BlueB_Adobe	1996	0.296236	1	0.902159	364	Conventional	Unburned	TRUE	#DIV/0!	#DIV/0!	3.82154	1768.25	1841.4	27	12.1	276
Stinson riparian	Susie	BlueB_BlueB	1996	0.237104	1	0.902159	364	Conventional	Unburned	TRUE	#DIV/0!	#DIV/0!	1.10258	1742.86	1803.61	47	12.1	276
Stinson riparian	Susie	BlueB_Susie	1996	0.25553	1	0.902159	364	Conventional	Unburned	TRUE	#DIV/0!	#DIV/0!	0.600038	1719.59	1765.9	141	12.1	276
Bull Camp Mntn	SFC - Hubbard Vine	Bull Camp Mntn_Bull Camp Cr	1996	0.427049	1	1.01119	367	Conventional	Unburned	TRUE	#DIV/0!	#DIV/0!	5.46839	1986.15	2341.92	18	#DIV/0!	#DIV/0!
Bull Camp Mntn	SFC - Hubbard Vine	Bull Camp Mntn_Cold Springs Cr	1996	0.451543	1	1.01119	367	Conventional	Unburned	TRUE	#DIV/0!	#DIV/0!	4.28229	2022.87	2085.2	6	#DIV/0!	#DIV/0!
CAMPGROUND STEX (KOA)	WWH - Willow	CAMPGROUND STEX (KOA)_Willow	1996	0.281665	1	0.24386	431	Exclosure	Unburned	TRUE	#DIV/0!	#DIV/0!	2.11315	1472.97	1492.57	62	#DIV/0!	#DIV/0!
Susie Hadley Carlin Riparian pasture	Susie	CarlinField_Susie	1996	0.332662	1	0.902159	364	Conserve	Unburned	TRUE	#DIV/0!	#DIV/0!	0.443232	1519.01	1572.97	389	12.1	276
Susie Hadley Carlin Riparian pasture	Susie	CarlinField_Susie2	1996	0.373822	1	0.902159	364	Conserve	Unburned	TRUE	#DIV/0!	#DIV/0!	0.647223	1572.97	1579.68	325	12.1	276
Choke-a-man pasture 1	SFC - Cottonwood	Choke-a-man pasture 1_Cottonwood Cr	1996	0.494216	1	1.01119	459	Conserve	Unburned	TRUE	#DIV/0!	#DIV/0!	0.755701	1838.3	1853.99	92	#DIV/0!	#DIV/0!
Choke-a-man pasture 1	SFC - Cottonwood	Choke-a-man pasture 1_MF Cottonwood Cr	1996	0.378646	1	1.01119	459	Conserve	Unburned	TRUE	#DIV/0!	#DIV/0!	1.41319	1853.41	1858.45	18	#DIV/0!	#DIV/0!
Choke-a-man pasture 1	SFC - Cottonwood	Choke-a-man pasture 1_NF Cottonwood Cr	1996	0.390637	1	1.01119	459	Conserve	Unburned	TRUE	#DIV/0!	#DIV/0!	2.42287	1848.48	1862.85	19	#DIV/0!	#DIV/0!
Cottonwood 1, 4 exclosure	SFC - Cottonwood	Cottonwood 1, 4 exclosure_Cottonwood Cr	1996	0.444494	1	1.01119	459	Exclosure	Unburned	TRUE	#DIV/0!	#DIV/0!	1.35848	1902.78	1914.87	41	#DIV/0!	#DIV/0!
Cottonwood 1, 4 pastures	SFC - Cottonwood	Cottonwood 1, 4 pastures_Cottonwood Cr	1996	0.475017	1	1.01119	459	Conserve	Unburned	TRUE	#DIV/0!	#DIV/0!	1.87278	1914.87	1975.44	41	#DIV/0!	#DIV/0!
Cottonwood 2 pastures	SFC - Cottonwood	Cottonwood 2 pastures_Cottonwood Cr	1996	0.415371	1	1.01119	459	Conserve	Unburned	TRUE	#DIV/0!	#DIV/0!	1.4299	1860.78	1902.78	52	#DIV/0!	#DIV/0!
Cottonwood Riparian pasture	SFC - Cottonwood	Cottonwood Riparian pasture_Salmon Falls Cr	1996	0.463997	1	1.01119	459	Conserve	Unburned	TRUE	#DIV/0!	#DIV/0!	0.307983	1740.87	1762.88	488	#DIV/0!	#DIV/0!
Dry Crk Mntn	SFC - Hubbard Vine	Dry Crk Mntn_Dry Cr	1996	0.417195	1	1.01119	367	Conventional	Unburned	TRUE	#DIV/0!	#DIV/0!	6.87306	1950.13	2473.34	18	#DIV/0!	#DIV/0!
E. Hubbard Sdng	SFC - Hubbard Vine	E. Hubbard Sdng_Bull Camp Cr	1996	0.214561	1	1.01119	367	Conventional	Unburned	TRUE	#DIV/0!	#DIV/0!	0.938864	1773.89	1801.22	28	#DIV/0!	#DIV/0!
E. Hubbard Sdng	SFC - Hubbard Vine	E. Hubbard Sdng_Dry Cr 1	1996	0.14898	1	1.01119	367	Conventional	Unburned	TRUE	#DIV/0!	#DIV/0!	0.853677	1740.76	1776.25	88	#DIV/0!	#DIV/0!
E. Hubbard Sdng	SFC - Hubbard Vine	E. Hubbard Sdng_Dry Cr 2	1996	0.14976	1	1.01119	367	Conventional	Unburned	TRUE	#DIV/0!	#DIV/0!	1.0816	1776.25	1800.22	56	#DIV/0!	#DIV/0!
Flat	SFC - Hubbard Vine	Flat_Bull Camp Cr	1996	0.229774	1	1.01119	367	Conventional	Unburned	TRUE	#DIV/0!	#DIV/0!	1.64042	1804.68	1894.23	25	#DIV/0!	#DIV/0!
Flat	SFC - Hubbard Vine	Flat_Cold Springs Cr	1996	0.204915	1	1.01119	367	Conventional	Unburned	TRUE	#DIV/0!	#DIV/0!	1.28434	1787.72	1915.05	29	#DIV/0!	#DIV/0!
Flat	SFC - Hubbard Vine	Flat_Dry Cr	1996	0.199325	1	1.01119	367	Conventional	Unburned	TRUE	#DIV/0!	#DIV/0!	1.17459	1860.7	1890.9	30	#DIV/0!	#DIV/0!
Flat	SFC - Hubbard Vine	Flat_Willow Cr	1996	0.199839	1	1.01119	367	Conventional	Unburned	TRUE	#DIV/0!	#DIV/0!	0.868462	1767.47	1876.97	94	#DIV/0!	#DIV/0!
Goat Creek 1, 6 pastures	SFC - Cottonwood	Goat Creek 1, 6 pastures_Goat Cr	1996	0.351331	1	1.01119	459	Conserve	Unburned	TRUE	#DIV/0!	#DIV/0!	4.34405	1901.8	1971.28	8	#DIV/0!	#DIV/0!
Goat Creek 3, 4 Exclosure	SFC - Cottonwood	Goat Creek 3, 4 Exclosure_MF Cottonwood Cr	1996	0.378409	1	1.01119	459	Exclosure	Unburned	TRUE	#DIV/0!	#DIV/0!	2.9515	1887.76	1914.38	8	#DIV/0!	#DIV/0!
Goat Creek 3, 4 pastures	SFC - Cottonwood	Goat Creek 3, 4 pastures_MF Cottonwood Cr	1996	0.336243	1	1.01119	459	Conserve	Unburned	TRUE	#DIV/0!	#DIV/0!	4.53564	1914.38	1965.01	8	#DIV/0!	#DIV/0!
Goat Creek 3, 4 pastures	SFC - Cottonwood	Goat Creek 3, 4 pastures_NF Cottonwood Cr	1996	0.393278	1	1.01119	459	Conserve	Unburned	TRUE	#DIV/0!	#DIV/0!	3.0379	1901.44	1955.13	16	#DIV/0!	#DIV/0!
Goat Creek 5 Exclosure	SFC - Cottonwood	Goat Creek 5 Exclosure_NF Cottonwood Cr	1996	0.432344	1	1.01119	459	Exclosure	Unburned	TRUE	#DIV/0!	#DIV/0!	1.93885	1881.74	1899.83	17	#DIV/0!	#DIV/0!
Goat Creek 5 pastures	SFC - Cottonwood	Goat Creek 5 pastures_MF Cottonwood Cr	1996	0.388577	1	1.01119	459	Conserve	Unburned	TRUE	#DIV/0!	#DIV/0!	1.78292	1858.45	1887.76	18	#DIV/0!	#DIV/0!
Goat Creek 5 pastures	SFC - Cottonwood	Goat Creek 5 pastures_NF Cottonwood Cr	1996	0.380074	1	1.01119	459	Conserve	Unburned	TRUE	#DIV/0!	#DIV/0!	1.50382	1862.85	1901.44	19	#DIV/0!	#DIV/0!
Susie Hadley Carlin Riparian pasture	Susie	Hadley_Susie	1996	0.272461	1	0.902159	364	Conserve	Unburned	TRUE	#DIV/0!	#DIV/0!	0.402953	1497.71	1519.01	476	12.1	276
Jakes Crk Mntn	SFC - Hubbard Vine	Jakes Crk Mntn_MF Jakes Cr	1996	0.376824	1	1.01119	367	Conventional	Unburned	TRUE	#DIV/0!	#DIV/0!	6.4844	1937.53	2156.09	8	#DIV/0!	#DIV/0!
Jakes Crk Mntn	SFC - Hubbard Vine	Jakes Crk Mntn_NF Jakes Cr	1996	0.364405	1	1.01119	367	Conventional	Unburned	TRUE	#DIV/0!	#DIV/0!	7.46069	1912.01	2183.45	7	#DIV/0!	#DIV/0!
Jakes Crk Mntn	SFC - Hubbard Vine	Jakes Crk Mntn_SF Jakes Cr	1996	0.441062	1	1.01119	367	Conventional	Unburned	TRUE	#DIV/0!	#DIV/0!	6.25134	1893.5	2378.1	15	#DIV/0!	#DIV/0!
JUG SPRINGS STR EXCL	WWH - Whitehorse	JUG SPRINGS STR EXCL_Doolittle Cr 2	1996	0.378554	1	-0.0345017	521	Exclosure	Unburned	TRUE	#DIV/0!	#DIV/0!	4.6628	1738.59	1880.16	20	#DIV/0!	#DIV/0!
JUG SPRINGS	WWH - Whitehorse	JUG SPRINGS_Dry Cr	1996	0.354742	1	-0.0345017	521	Conventional	Unburned	TRUE	#DIV/0!	#DIV/0!	4.50257	1896.38	2016.61	7	#DIV/0!	#DIV/0!
LITTLE WHITEHORSE #1 STEX	WWH - Whitehorse	LITTLE WHITEHORSE #1 STEX_Little Whitehorse Cr	1996	0.308056	1	-0.0345017	521	Exclosure	Unburned	TRUE	#DIV/0!	#DIV/0!	2.62681	1544.67	1578.04	49	#DIV/0!	#DIV/0!
LITTLE WHITEHORSE #2 STEX	WWH - Whitehorse	LITTLE WHITEHORSE #2 STEX_Little Whitehorse Cr	1996	0.313812	1	-0.0345017	521	Exclosure	Unburned	TRUE	#DIV/0!	#DIV/0!	1.93428	1583.8	1597.33	49	#DIV/0!	#DIV/0!
LITTLE WHITEHORSE #4 STEX	WWH - Whitehorse	LITTLE WHITEHORSE #4 STEX_Little Whitehorse Cr	1996	0.428184	1	-0.0345017	521	Exclosure	Unburned	TRUE	#DIV/0!	#DIV/0!	1.89128	1648.15	1674.69	42	#DIV/0!	#DIV/0!
LITTLE WHITEHORSE 3# STEX	WWH - Whitehorse	LITTLE WHITEHORSE 3# STEX_Little Whitehorse Cr	1996	0.329481	1	-0.0345017	521	Exclosure	Unburned	TRUE	#DIV/0!	#DIV/0!	1.75171	1606.71	1638.99	45	#DIV/0!	#DIV/0!
LOWER L WHITEHORSE 1991 STEX	WWH - Whitehorse	LOWER L WHITEHORSE 1991 STEX_Little Whitehorse Cr	1996	0.345501	1	-0.0345017	521	Exclosure	Unburned	TRUE	#DIV/0!	#DIV/0!	0.854792	1446.63	1451.07	73	#DIV/0!	#DIV/0!
LOWER LUSCHER	WWH - Whitehorse	LOWER LUSCHER_LUSCHER	1996	0.448176	1	-0.0345017	521	Exclosure	Unburned	TRUE	#DIV/0!	#DIV/0!	1.03788	1444.11	1474.74	193	#DIV/0!	#DIV/0!
LOWER WILLOW CREEK STEX	WWH - Willow	LOWER WILLOW CREEK STEX_Willow	1996	0.251467	1	0.24386	431	Exclosure	Unburned	TRUE	#DIV/0!	#DIV/0!	1.14394	1423.4	1431.99	92	#DIV/0!	#DIV/0!
LUSCHER	WWH - Whitehorse	LUSCHER_Doolittle Cr 2	1996	0.329176	1	-0.0345017	521	Exclosure	Unburned	TRUE	#DIV/0!	#DIV/0!	8.09443	1566.02	1738.59	26	#DIV/0!	#DIV/0!
LUSCHER	WWH - Whitehorse	LUSCHER_Fifteenmile Cr	1996	0.380022	1	-0.0345017	521	Exclosure	Unburned	TRUE	#DIV/0!	#DIV/0!	4.17275	1479.75	1562.13	64	#DIV/0!	#DIV/0!
LUSCHER	WWH - Whitehorse	LUSCHER_Whitehorse Cr 3	1996	0.403775	1	-0.0345017	521	Exclosure	Unburned	TRUE	#DIV/0!	#DIV/0!	2.36519	1565.94	1660.32	78	#DIV/0!	#DIV/0!
LUSCHER	WWH - Whitehorse	LUSCHER_Whitehorse Cr 4	1996	0.468501	1	-0.0345017	521	Exclosure	Unburned	TRUE	#DIV/0!	#DIV/0!	1.97114	1479.75	1566.02	109	#DIV/0!	#DIV/0!
LUSCHER	WWH - Whitehorse	LUSCHER_Whitehorse Cr 5	1996	0.452674	1	-0.0345017	521	Exclosure	Unburned	TRUE	#DIV/0!	#DIV/0!	1.19206	1474.74	1479.86	176	#DIV/0!	#DIV/0!
McKinnley FFR riparian pasture	Susie	McKin_Adobe	1996	0.24608	1	0.902159	364	Conventional	Unburned	TRUE	#DIV/0!	#DIV/0!	3.0116	1675.14	1768.25	36	12.1	276
Camp Creek riparian pasture	Susie	McKin_Camp	1996	0.317142	1	0.902159	364	Conventional	Unburned	TRUE	#DIV/0!	#DIV/0!	2.60527	1707.69	1828.87	14	12.1	276
McKinnley FFR riparian pasture	Susie	McKin_Susie	1996	0.274544	1	0.902159	364	Conventional	Unburned	TRUE	#DIV/0!	#DIV/0!	0.924797	1585.66	1695.39	294	12.1	276
Camp Creek riparian pasture	Susie	McKin_Susie2	1996	0.279643	1	0.902159	364	Conventional	Unburned	TRUE	#DIV/0!	#DIV/0!	0.597796	1695.39	1719.01	208	12.1	276
Camp Creek Susie exclosure	Susie	McKin_SusieEx	1996	0.290696	1	0.902159	364	Exclosure	Unburned	TRUE	#DIV/0!	#DIV/0!	0.102158	1719.01	1719.59	141	12.1	276
Newmont exclosure	Susie	McKin_SusieExNewM	1996	0.220901	1	0.902159	364	Conventional	Unburned	TRUE	#DIV/0!	#DIV/0!	0.347224	1579.71	1585.66	323	12.1	276
MIDDLE L WHITEHORSE 1991 STEX	WWH - Whitehorse	MIDDLE L WHITEHORSE 1991 STEX_Little Whitehorse Cr	1996	0.270162	1	-0.0345017	521	Exclosure	Unburned	TRUE	#DIV/0!	#DIV/0!	1.16748	1453.57	1469.45	72	#DIV/0!	#DIV/0!
Middle pasture exclosure	SFC - Hubbard Vine	Middle pasture exclosure_SF Jakes Cr	1996	0.361943	1	1.01119	367	missing	Unburned	TRUE	#DIV/0!	#DIV/0!	3.01667	1815.59	1825.39	20	#DIV/0!	#DIV/0!
MIDDLE WILLOW CREEK STEX	WWH - Willow	MIDDLE WILLOW CREEK STEX_Willow	1996	0.254001	1	0.24386	431	Exclosure	Unburned	TRUE	#DIV/0!	#DIV/0!	1.0267	1433.08	1442.44	79	#DIV/0!	#DIV/0!
Middle	SFC - Hubbard Vine	Middle_Dead Bull Cr	1996	0.17262	1	1.01119	367	Conventional	Unburned	TRUE	#DIV/0!	#DIV/0!	2.59734	1757.24	1939.06	11	#DIV/0!	#DIV/0!
Middle	SFC - Hubbard Vine	Middle_Dry Fork Jakes Cr	1996	0.184511	1	1.01119	367	Conventional	Unburned	TRUE	#DIV/0!	#DIV/0!	1.82141	1772.82	1837.35	35	#DIV/0!	#DIV/0!
Middle	SFC - Hubbard Vine	Middle_Jakes Cr 1	1996	0.21575	1	1.01119	367	Conventional	Unburned	TRUE	#DIV/0!	#DIV/0!	0.428274	1765.59	1773.57	94	#DIV/0!	#DIV/0!
Middle	SFC - Hubbard Vine	Middle_Jakes Cr 2	1996	0.190693	1	1.01119	367	Conventional	Unburned	TRUE	#DIV/0!	#DIV/0!	0.76658	1773.57	1780.15	59	#DIV/0!	#DIV/0!
Middle	SFC - Hubbard Vine	Middle_NF Jakes Cr	1996	0.238544	1	1.01119	367	Conventional	Unburned	TRUE	#DIV/0!	#DIV/0!	1.99516	1779.83	1875.13	37	#DIV/0!	#DIV/0!
Middle	SFC - Hubbard Vine	Middle_SF Jakes Cr	1996	0.245741	1	1.01119	367	Conventional	Unburned	TRUE	#DIV/0!	#DIV/0!	2.50087	1780.15	1893.5	21	#DIV/0!	#DIV/0!
RED MOUNTAIN SOUTH	WWH - Whitehorse	RED MOUNTAIN SOUTH_Little Whitehorse Cr	1996	0.31894	1	-0.0345017	521	Conserve	Unburned	TRUE	#DIV/0!	#DIV/0!	1.50406	1531.36	1544.67	53	#DIV/0!	#DIV/0!
RED MOUNTAIN SOUTH	WWH - Willow	RED MOUNTAIN SOUTH_Willow	1996	0.327302	1	0.24386	431	Conserve	Unburned	TRUE	#DIV/0!	#DIV/0!	2.42564	1468.22	1601.63	75	#DIV/0!	#DIV/0!
RED MOUNTAIN SOUTH	WWH - Willow	RED MOUNTAIN SOUTH_Willow L	1996	0.292294	1	0.24386	431	Conserve	Unburned	TRUE	#DIV/0!	#DIV/0!	0.912358	1355.22	1423.4	108	#DIV/0!	#DIV/0!
South Fork Salmon Falls Creek exclosure	SFC - Cottonwood	South Fork Salmon Falls Creek exclosure_SF Salmon Falls Cr	1996	0.430624	1	1.01119	459	Exclosure	Unburned	TRUE	#DIV/0!	#DIV/0!	0.341713	1765.22	1771.21	312	#DIV/0!	#DIV/0!
Triangle	SFC - Hubbard Vine	Triangle_Dead Bull Cr	1996	0.276889	1	1.01119	367	Conventional	Unburned	TRUE	#DIV/0!	#DIV/0!	5.15523	1939.06	2152.3	5	#DIV/0!	#DIV/0!
UPPER LITTLE WHITEHORSE 1991 STEX	WWH - Whitehorse	UPPER LITTLE WHITEHORSE 1991 STEX_Little Whitehorse Cr	1996	0.341425	1	-0.0345017	521	Exclosure	Unburned	TRUE	#DIV/0!	#DIV/0!	1.1138	1477.79	1484.33	55	#DIV/0!	#DIV/0!
UPPER WILLOW CREEK STEX	WWH - Willow	UPPER WILLOW CREEK STEX_Willow	1996	0.265381	1	0.24386	431	Exclosure	Unburned	TRUE	#DIV/0!	#DIV/0!	1.26478	1444.32	1468.22	78	#DIV/0!	#DIV/0!
V PASTURE (BC)	WWH - Whitehorse	V PASTURE (BC)_Cottonwood Cr	1996	0.370015	1	-0.0345017	521	Conserve	Unburned	TRUE	#DIV/0!	#DIV/0!	4.66401	1676.76	2252.98	16	#DIV/0!	#DIV/0!
V PASTURE (BC)	WWH - Whitehorse	V PASTURE (BC)_Whitehorse Cr 2	1996	0.419817	1	-0.0345017	521	Conserve	Unburned	TRUE	#DIV/0!	#DIV/0!	3.1335	1676.76	2004.44	57	#DIV/0!	#DIV/0!
V PASTURE (BC)	WWH - Whitehorse	V PASTURE (BC)_Whitehorse Cr 3	1996	0.40551	1	-0.0345017	521	Conserve	Unburned	TRUE	#DIV/0!	#DIV/0!	2.27852	1660.32	1676.76	72	#DIV/0!	#DIV/0!
W. Hubbard Sdng	SFC - Hubbard Vine	W. Hubbard Sdng_Dry Cr	1996	0.232816	1	1.01119	367	Conventional	Unburned	TRUE	#DIV/0!	#DIV/0!	1.19876	1800.22	1860.7	54	#DIV/0!	#DIV/0!
Warm Springs 1-4 pastures	SFC - Cottonwood	Warm Springs 1-4 pastures_Cottonwood Cr	1996	0.398988	1	1.01119	459	Conserve	Unburned	TRUE	#DIV/0!	#DIV/0!	0.881668	1762.88	1792.72	132	#DIV/0!	#DIV/0!
Warm Springs 1-4 pastures	SFC - Cottonwood	Warm Springs 1-4 pastures_SF Salmon Falls Cr	1996	0.639132	1	1.01119	459	Conserve	Unburned	TRUE	#DIV/0!	#DIV/0!	0.327141	1771.21	1774.28	310	#DIV/0!	#DIV/0!
Warm Springs 6 pastures	SFC - Cottonwood	Warm Springs 6 pastures_Cottonwood Cr	1996	0.448361	1	1.01119	459	Conserve	Unburned	TRUE	#DIV/0!	#DIV/0!	1.02415	1853.65	1860.78	52	#DIV/0!	#DIV/0!
WHITEHORSE	WWH - Whitehorse	WHITEHORSE_Minehole Cr	1996	0.348955	1	-0.0345017	521	Conserve	Unburned	TRUE	#DIV/0!	#DIV/0!	5.70641	2018.57	2185.75	4	#DIV/0!	#DIV/0!
WHITEHORSE	WWH - Whitehorse	WHITEHORSE_Whitehorse Cr 1	1996	0.402752	1	-0.0345017	521	Conserve	Unburned	TRUE	#DIV/0!	#DIV/0!	6.4851	2017.82	2278.24	6	#DIV/0!	#DIV/0!
WHITEHORSE	WWH - Whitehorse	WHITEHORSE_Whitehorse Cr 2	1996	0.354635	1	-0.0345017	521	Conserve	Unburned	TRUE	#DIV/0!	#DIV/0!	2.81071	2004.44	2018.57	10	#DIV/0!	#DIV/0!
WILLOW CREEK #7 STEX	WWH - Willow	WILLOW CREEK #7 STEX_Willow	1996	0.406412	1	0.24386	431	Exclosure	Unburned	TRUE	#DIV/0!	#DIV/0!	2.20305	1673.71	1713.18	34	#DIV/0!	#DIV/0!
WILLOW CREEK EXCL #4 STEX	WWH - Whitehorse	WILLOW CREEK EXCL #4 STEX_Little Whitehorse Cr	1996	0.337006	1	-0.0345017	521	Exclosure	Unburned	TRUE	#DIV/0!	#DIV/0!	1.97499	1484.33	1523.05	54	#DIV/0!	#DIV/0!
WILLOW CREEK EXCL #4 STEX	WWH - Willow	WILLOW CREEK EXCL #4 STEX_Willow	1996	0.420759	1	0.24386	431	Exclosure	Unburned	TRUE	#DIV/0!	#DIV/0!	2.43201	1606.23	1623.44	43	#DIV/0!	#DIV/0!
WILLOW CREEK EXCL #5 STEX	WWH - Willow	WILLOW CREEK EXCL #5 STEX_Willow	1996	0.487271	1	0.24386	431	Exclosure	Unburned	TRUE	#DIV/0!	#DIV/0!	2.85445	1631.74	1646.15	41	#DIV/0!	#DIV/0!
WILLOW CREEK STEX #3	WWH - Willow	WILLOW CREEK STEX #3_Willow	1996	0.391437	1	0.24386	431	Exclosure	Unburned	TRUE	#DIV/0!	#DIV/0!	2.43037	1512.75	1534.45	59	#DIV/0!	#DIV/0!
WILLOW	WWH - Whitehorse	WILLOW_Little Whitehorse Cr	1996	0.426858	1	-0.0345017	521	Conserve	Unburned	TRUE	#DIV/0!	#DIV/0!	1.54683	1674.41	1726.48	40	#DIV/0!	#DIV/0!
WILLOW	WWH - Whitehorse	WILLOW_Little Whitehorse Cr 2	1996	0.365467	1	-0.0345017	521	Conserve	Unburned	TRUE	#DIV/0!	#DIV/0!	5.99293	1765.88	2228.36	12	#DIV/0!	#DIV/0!
WILLOW	WWH - Willow	WILLOW_Willow	1996	0.490129	1	0.24386	431	Conserve	Unburned	TRUE	#DIV/0!	#DIV/0!	6.17626	1713.18	2216.23	21	#DIV/0!	#DIV/0!
WILOW CREEK #6 STEX	WWH - Willow	WILOW CREEK #6 STEX_Willow	1996	0.438469	1	0.24386	431	Exclosure	Unburned	TRUE	#DIV/0!	#DIV/0!	2.43669	1654.18	1670.1	40	#DIV/0!	#DIV/0!
15-MILE	WWH - Whitehorse	15-MILE_Doolittle Cr 1	1997	0.367161	1	-0.464622	531	Conserve	Unburned	TRUE	#DIV/0!	#DIV/0!	3.36649	1896.14	2003.58	15	#DIV/0!	#DIV/0!
15-MILE	WWH - Whitehorse	15-MILE_Doolittle Cr 2	1997	0.405694	1	-0.464622	531	Conserve	Unburned	TRUE	#DIV/0!	#DIV/0!	3.23882	1880.16	1896.38	16	#DIV/0!	#DIV/0!
15-MILE	WWH - Whitehorse	15-MILE_Fifteenmile Cr	1997	0.302684	1	-0.464622	531	Conserve	Unburned	TRUE	#DIV/0!	#DIV/0!	2.45916	1562.13	1972.32	63	#DIV/0!	#DIV/0!
BEAVERDAM STEX	WWH - Willow	BEAVERDAM STEX_Willow	1997	0.384335	1	-0.0345017	408	Exclosure	Unburned	TRUE	#DIV/0!	#DIV/0!	1.41271	1499.37	1506.08	60	#DIV/0!	#DIV/0!
Adobe Cr. pasture	Susie	BlueB_Adobe	1997	0.285834	1	-0.542962	431	Conventional	Unburned	TRUE	#DIV/0!	#DIV/0!	3.82154	1768.25	1841.4	27	22.1	561
Stinson riparian	Susie	BlueB_BlueB	1997	0.241955	1	-0.542962	431	Conventional	Unburned	TRUE	#DIV/0!	#DIV/0!	1.10258	1742.86	1803.61	47	22.1	561
Stinson riparian	Susie	BlueB_Susie	1997	0.253581	1	-0.542962	431	Conventional	Unburned	TRUE	#DIV/0!	#DIV/0!	0.600038	1719.59	1765.9	141	22.1	561
Bull Camp Mntn	SFC - Hubbard Vine	Bull Camp Mntn_Bull Camp Cr	1997	0.448012	1	-0.542962	517	Conventional	Unburned	TRUE	#DIV/0!	#DIV/0!	5.46839	1986.15	2341.92	18	#DIV/0!	#DIV/0!
Bull Camp Mntn	SFC - Hubbard Vine	Bull Camp Mntn_Cold Springs Cr	1997	0.507588	1	-0.542962	517	Conventional	Unburned	TRUE	#DIV/0!	#DIV/0!	4.28229	2022.87	2085.2	6	#DIV/0!	#DIV/0!
CAMPGROUND STEX (KOA)	WWH - Willow	CAMPGROUND STEX (KOA)_Willow	1997	0.305186	1	-0.0345017	408	Exclosure	Unburned	TRUE	#DIV/0!	#DIV/0!	2.11315	1472.97	1492.57	62	#DIV/0!	#DIV/0!
Susie Hadley Carlin Riparian pasture	Susie	CarlinField_Susie	1997	0.333767	1	-0.542962	431	Conserve	Unburned	TRUE	#DIV/0!	#DIV/0!	0.443232	1519.01	1572.97	389	22.1	561
Susie Hadley Carlin Riparian pasture	Susie	CarlinField_Susie2	1997	0.406176	1	-0.542962	431	Conserve	Unburned	TRUE	#DIV/0!	#DIV/0!	0.647223	1572.97	1579.68	325	22.1	561
Choke-a-man pasture 1	SFC - Cottonwood	Choke-a-man pasture 1_Cottonwood Cr	1997	0.52893	1	-0.542962	568	Conserve	Unburned	TRUE	#DIV/0!	#DIV/0!	0.755701	1838.3	1853.99	92	#DIV/0!	#DIV/0!
Choke-a-man pasture 1	SFC - Cottonwood	Choke-a-man pasture 1_MF Cottonwood Cr	1997	0.423075	1	-0.542962	568	Conserve	Unburned	TRUE	#DIV/0!	#DIV/0!	1.41319	1853.41	1858.45	18	#DIV/0!	#DIV/0!
Choke-a-man pasture 1	SFC - Cottonwood	Choke-a-man pasture 1_NF Cottonwood Cr	1997	0.450126	1	-0.542962	568	Conserve	Unburned	TRUE	#DIV/0!	#DIV/0!	2.42287	1848.48	1862.85	19	#DIV/0!	#DIV/0!
Cottonwood 1, 4 exclosure	SFC - Cottonwood	Cottonwood 1, 4 exclosure_Cottonwood Cr	1997	0.469466	1	-0.542962	568	Exclosure	Unburned	TRUE	#DIV/0!	#DIV/0!	1.35848	1902.78	1914.87	41	#DIV/0!	#DIV/0!
Cottonwood 1, 4 pastures	SFC - Cottonwood	Cottonwood 1, 4 pastures_Cottonwood Cr	1997	0.480272	1	-0.542962	568	Conserve	Unburned	TRUE	#DIV/0!	#DIV/0!	1.87278	1914.87	1975.44	41	#DIV/0!	#DIV/0!
Cottonwood 2 pastures	SFC - Cottonwood	Cottonwood 2 pastures_Cottonwood Cr	1997	0.410988	1	-0.542962	568	Conserve	Unburned	TRUE	#DIV/0!	#DIV/0!	1.4299	1860.78	1902.78	52	#DIV/0!	#DIV/0!
Cottonwood Riparian pasture	SFC - Cottonwood	Cottonwood Riparian pasture_Salmon Falls Cr	1997	0.43686	1	-0.542962	568	Conserve	Unburned	TRUE	#DIV/0!	#DIV/0!	0.307983	1740.87	1762.88	488	#DIV/0!	#DIV/0!
Dry Crk Mntn	SFC - Hubbard Vine	Dry Crk Mntn_Dry Cr	1997	0.460059	1	-0.542962	517	Conventional	Unburned	TRUE	#DIV/0!	#DIV/0!	6.87306	1950.13	2473.34	18	#DIV/0!	#DIV/0!
E. Hubbard Sdng	SFC - Hubbard Vine	E. Hubbard Sdng_Bull Camp Cr	1997	0.23447	1	-0.542962	517	Conventional	Unburned	TRUE	#DIV/0!	#DIV/0!	0.938864	1773.89	1801.22	28	#DIV/0!	#DIV/0!
E. Hubbard Sdng	SFC - Hubbard Vine	E. Hubbard Sdng_Dry Cr 1	1997	0.16791	1	-0.542962	517	Conventional	Unburned	TRUE	#DIV/0!	#DIV/0!	0.853677	1740.76	1776.25	88	#DIV/0!	#DIV/0!
E. Hubbard Sdng	SFC - Hubbard Vine	E. Hubbard Sdng_Dry Cr 2	1997	0.170799	1	-0.542962	517	Conventional	Unburned	TRUE	#DIV/0!	#DIV/0!	1.0816	1776.25	1800.22	56	#DIV/0!	#DIV/0!
Flat	SFC - Hubbard Vine	Flat_Bull Camp Cr	1997	0.249568	1	-0.542962	517	Conventional	Unburned	TRUE	#DIV/0!	#DIV/0!	1.64042	1804.68	1894.23	25	#DIV/0!	#DIV/0!
Flat	SFC - Hubbard Vine	Flat_Cold Springs Cr	1997	0.230697	1	-0.542962	517	Conventional	Unburned	TRUE	#DIV/0!	#DIV/0!	1.28434	1787.72	1915.05	29	#DIV/0!	#DIV/0!
Flat	SFC - Hubbard Vine	Flat_Dry Cr	1997	0.228511	1	-0.542962	517	Conventional	Unburned	TRUE	#DIV/0!	#DIV/0!	1.17459	1860.7	1890.9	30	#DIV/0!	#DIV/0!
Flat	SFC - Hubbard Vine	Flat_Willow Cr	1997	0.233429	1	-0.542962	517	Conventional	Unburned	TRUE	#DIV/0!	#DIV/0!	0.868462	1767.47	1876.97	94	#DIV/0!	#DIV/0!
Goat Creek 1, 6 pastures	SFC - Cottonwood	Goat Creek 1, 6 pastures_Goat Cr	1997	0.351705	1	-0.542962	568	Conserve	Unburned	TRUE	#DIV/0!	#DIV/0!	4.34405	1901.8	1971.28	8	#DIV/0!	#DIV/0!
Goat Creek 3, 4 Exclosure	SFC - Cottonwood	Goat Creek 3, 4 Exclosure_MF Cottonwood Cr	1997	0.446925	1	-0.542962	568	Exclosure	Unburned	TRUE	#DIV/0!	#DIV/0!	2.9515	1887.76	1914.38	8	#DIV/0!	#DIV/0!
Goat Creek 3, 4 pastures	SFC - Cottonwood	Goat Creek 3, 4 pastures_MF Cottonwood Cr	1997	0.412239	1	-0.542962	568	Conserve	Unburned	TRUE	#DIV/0!	#DIV/0!	4.53564	1914.38	1965.01	8	#DIV/0!	#DIV/0!
Goat Creek 3, 4 pastures	SFC - Cottonwood	Goat Creek 3, 4 pastures_NF Cottonwood Cr	1997	0.454835	1	-0.542962	568	Conserve	Unburned	TRUE	#DIV/0!	#DIV/0!	3.0379	1901.44	1955.13	16	#DIV/0!	#DIV/0!
Goat Creek 5 Exclosure	SFC - Cottonwood	Goat Creek 5 Exclosure_NF Cottonwood Cr	1997	0.493208	1	-0.542962	568	Exclosure	Unburned	TRUE	#DIV/0!	#DIV/0!	1.93885	1881.74	1899.83	17	#DIV/0!	#DIV/0!
Goat Creek 5 pastures	SFC - Cottonwood	Goat Creek 5 pastures_MF Cottonwood Cr	1997	0.453141	1	-0.542962	568	Conserve	Unburned	TRUE	#DIV/0!	#DIV/0!	1.78292	1858.45	1887.76	18	#DIV/0!	#DIV/0!
Goat Creek 5 pastures	SFC - Cottonwood	Goat Creek 5 pastures_NF Cottonwood Cr	1997	0.424684	1	-0.542962	568	Conserve	Unburned	TRUE	#DIV/0!	#DIV/0!	1.50382	1862.85	1901.44	19	#DIV/0!	#DIV/0!
Susie Hadley Carlin Riparian pasture	Susie	Hadley_Susie	1997	0.287523	1	-0.542962	431	Conserve	Unburned	TRUE	#DIV/0!	#DIV/0!	0.402953	1497.71	1519.01	476	22.1	561
Jakes Crk Mntn	SFC - Hubbard Vine	Jakes Crk Mntn_MF Jakes Cr	1997	0.386245	1	-0.542962	517	Conventional	Unburned	TRUE	#DIV/0!	#DIV/0!	6.4844	1937.53	2156.09	8	#DIV/0!	#DIV/0!
Jakes Crk Mntn	SFC - Hubbard Vine	Jakes Crk Mntn_NF Jakes Cr	1997	0.393122	1	-0.542962	517	Conventional	Unburned	TRUE	#DIV/0!	#DIV/0!	7.46069	1912.01	2183.45	7	#DIV/0!	#DIV/0!
Jakes Crk Mntn	SFC - Hubbard Vine	Jakes Crk Mntn_SF Jakes Cr	1997	0.443787	1	-0.542962	517	Conventional	Unburned	TRUE	#DIV/0!	#DIV/0!	6.25134	1893.5	2378.1	15	#DIV/0!	#DIV/0!
JUG SPRINGS STR EXCL	WWH - Whitehorse	JUG SPRINGS STR EXCL_Doolittle Cr 2	1997	0.383426	1	-0.464622	531	Exclosure	Unburned	TRUE	#DIV/0!	#DIV/0!	4.6628	1738.59	1880.16	20	#DIV/0!	#DIV/0!
JUG SPRINGS	WWH - Whitehorse	JUG SPRINGS_Dry Cr	1997	0.363758	1	-0.464622	531	Conventional	Unburned	TRUE	#DIV/0!	#DIV/0!	4.50257	1896.38	2016.61	7	#DIV/0!	#DIV/0!
LITTLE WHITEHORSE #1 STEX	WWH - Whitehorse	LITTLE WHITEHORSE #1 STEX_Little Whitehorse Cr	1997	0.3081	1	-0.464622	531	Exclosure	Unburned	TRUE	#DIV/0!	#DIV/0!	2.62681	1544.67	1578.04	49	#DIV/0!	#DIV/0!
LITTLE WHITEHORSE #2 STEX	WWH - Whitehorse	LITTLE WHITEHORSE #2 STEX_Little Whitehorse Cr	1997	0.313825	1	-0.464622	531	Exclosure	Unburned	TRUE	#DIV/0!	#DIV/0!	1.93428	1583.8	1597.33	49	#DIV/0!	#DIV/0!
LITTLE WHITEHORSE #4 STEX	WWH - Whitehorse	LITTLE WHITEHORSE #4 STEX_Little Whitehorse Cr	1997	0.44374	1	-0.464622	531	Exclosure	Unburned	TRUE	#DIV/0!	#DIV/0!	1.89128	1648.15	1674.69	42	#DIV/0!	#DIV/0!
LITTLE WHITEHORSE 3# STEX	WWH - Whitehorse	LITTLE WHITEHORSE 3# STEX_Little Whitehorse Cr	1997	0.329328	1	-0.464622	531	Exclosure	Unburned	TRUE	#DIV/0!	#DIV/0!	1.75171	1606.71	1638.99	45	#DIV/0!	#DIV/0!
LOWER L WHITEHORSE 1991 STEX	WWH - Whitehorse	LOWER L WHITEHORSE 1991 STEX_Little Whitehorse Cr	1997	0.348602	1	-0.464622	531	Exclosure	Unburned	TRUE	#DIV/0!	#DIV/0!	0.854792	1446.63	1451.07	73	#DIV/0!	#DIV/0!
LOWER LUSCHER	WWH - Whitehorse	LOWER LUSCHER_LUSCHER	1997	0.466879	1	-0.464622	531	Exclosure	Unburned	TRUE	#DIV/0!	#DIV/0!	1.03788	1444.11	1474.74	193	#DIV/0!	#DIV/0!
LOWER WILLOW CREEK STEX	WWH - Willow	LOWER WILLOW CREEK STEX_Willow	1997	0.258891	1	-0.0345017	408	Exclosure	Unburned	TRUE	#DIV/0!	#DIV/0!	1.14394	1423.4	1431.99	92	#DIV/0!	#DIV/0!
LUSCHER	WWH - Whitehorse	LUSCHER_Doolittle Cr 2	1997	0.338166	1	-0.464622	531	Exclosure	Unburned	TRUE	#DIV/0!	#DIV/0!	8.09443	1566.02	1738.59	26	#DIV/0!	#DIV/0!
LUSCHER	WWH - Whitehorse	LUSCHER_Fifteenmile Cr	1997	0.391668	1	-0.464622	531	Exclosure	Unburned	TRUE	#DIV/0!	#DIV/0!	4.17275	1479.75	1562.13	64	#DIV/0!	#DIV/0!
LUSCHER	WWH - Whitehorse	LUSCHER_Whitehorse Cr 3	1997	0.417688	1	-0.464622	531	Exclosure	Unburned	TRUE	#DIV/0!	#DIV/0!	2.36519	1565.94	1660.32	78	#DIV/0!	#DIV/0!
LUSCHER	WWH - Whitehorse	LUSCHER_Whitehorse Cr 4	1997	0.47846	1	-0.464622	531	Exclosure	Unburned	TRUE	#DIV/0!	#DIV/0!	1.97114	1479.75	1566.02	109	#DIV/0!	#DIV/0!
LUSCHER	WWH - Whitehorse	LUSCHER_Whitehorse Cr 5	1997	0.473473	1	-0.464622	531	Exclosure	Unburned	TRUE	#DIV/0!	#DIV/0!	1.19206	1474.74	1479.86	176	#DIV/0!	#DIV/0!
McKinnley FFR riparian pasture	Susie	McKin_Adobe	1997	0.250435	1	-0.542962	431	Conventional	Unburned	TRUE	#DIV/0!	#DIV/0!	3.0116	1675.14	1768.25	36	22.1	561
Camp Creek riparian pasture	Susie	McKin_Camp	1997	0.32771	1	-0.542962	431	Conventional	Unburned	TRUE	#DIV/0!	#DIV/0!	2.60527	1707.69	1828.87	14	22.1	561
McKinnley FFR riparian pasture	Susie	McKin_Susie	1997	0.274921	1	-0.542962	431	Conventional	Unburned	TRUE	#DIV/0!	#DIV/0!	0.924797	1585.66	1695.39	294	22.1	561
Camp Creek riparian pasture	Susie	McKin_Susie2	1997	0.269031	1	-0.542962	431	Conventional	Unburned	TRUE	#DIV/0!	#DIV/0!	0.597796	1695.39	1719.01	208	22.1	561
Camp Creek Susie exclosure	Susie	McKin_SusieEx	1997	0.291811	1	-0.542962	431	Exclosure	Unburned	TRUE	#DIV/0!	#DIV/0!	0.102158	1719.01	1719.59	141	22.1	561
Newmont exclosure	Susie	McKin_SusieExNewM	1997	0.203973	1	-0.542962	431	Conventional	Unburned	TRUE	#DIV/0!	#DIV/0!	0.347224	1579.71	1585.66	323	22.1	561
MIDDLE L WHITEHORSE 1991 STEX	WWH - Whitehorse	MIDDLE L WHITEHORSE 1991 STEX_Little Whitehorse Cr	1997	0.286156	1	-0.464622	531	Exclosure	Unburned	TRUE	#DIV/0!	#DIV/0!	1.16748	1453.57	1469.45	72	#DIV/0!	#DIV/0!
Middle pasture exclosure	SFC - Hubbard Vine	Middle pasture exclosure_SF Jakes Cr	1997	0.36638	1	-0.542962	517	missing	Unburned	TRUE	#DIV/0!	#DIV/0!	3.01667	1815.59	1825.39	20	#DIV/0!	#DIV/0!
MIDDLE WILLOW CREEK STEX	WWH - Willow	MIDDLE WILLOW CREEK STEX_Willow	1997	0.261553	1	-0.0345017	408	Exclosure	Unburned	TRUE	#DIV/0!	#DIV/0!	1.0267	1433.08	1442.44	79	#DIV/0!	#DIV/0!
Middle	SFC - Hubbard Vine	Middle_Dead Bull Cr	1997	0.18764	1	-0.542962	517	Conventional	Unburned	TRUE	#DIV/0!	#DIV/0!	2.59734	1757.24	1939.06	11	#DIV/0!	#DIV/0!
Middle	SFC - Hubbard Vine	Middle_Dry Fork Jakes Cr	1997	0.187633	1	-0.542962	517	Conventional	Unburned	TRUE	#DIV/0!	#DIV/0!	1.82141	1772.82	1837.35	35	#DIV/0!	#DIV/0!
Middle	SFC - Hubbard Vine	Middle_Jakes Cr 1	1997	0.231982	1	-0.542962	517	Conventional	Unburned	TRUE	#DIV/0!	#DIV/0!	0.428274	1765.59	1773.57	94	#DIV/0!	#DIV/0!
Middle	SFC - Hubbard Vine	Middle_Jakes Cr 2	1997	0.210029	1	-0.542962	517	Conventional	Unburned	TRUE	#DIV/0!	#DIV/0!	0.76658	1773.57	1780.15	59	#DIV/0!	#DIV/0!
Middle	SFC - Hubbard Vine	Middle_NF Jakes Cr	1997	0.233924	1	-0.542962	517	Conventional	Unburned	TRUE	#DIV/0!	#DIV/0!	1.99516	1779.83	1875.13	37	#DIV/0!	#DIV/0!
Middle	SFC - Hubbard Vine	Middle_SF Jakes Cr	1997	0.237653	1	-0.542962	517	Conventional	Unburned	TRUE	#DIV/0!	#DIV/0!	2.50087	1780.15	1893.5	21	#DIV/0!	#DIV/0!
RED MOUNTAIN SOUTH	WWH - Whitehorse	RED MOUNTAIN SOUTH_Little Whitehorse Cr	1997	0.348868	1	-0.464622	531	Conserve	Unburned	TRUE	#DIV/0!	#DIV/0!	1.50406	1531.36	1544.67	53	#DIV/0!	#DIV/0!
RED MOUNTAIN SOUTH	WWH - Willow	RED MOUNTAIN SOUTH_Willow	1997	0.342303	1	-0.0345017	408	Conserve	Unburned	TRUE	#DIV/0!	#DIV/0!	2.42564	1468.22	1601.63	75	#DIV/0!	#DIV/0!
RED MOUNTAIN SOUTH	WWH - Willow	RED MOUNTAIN SOUTH_Willow L	1997	0.286414	1	-0.0345017	408	Conserve	Unburned	TRUE	#DIV/0!	#DIV/0!	0.912358	1355.22	1423.4	108	#DIV/0!	#DIV/0!
South Fork Salmon Falls Creek exclosure	SFC - Cottonwood	South Fork Salmon Falls Creek exclosure_SF Salmon Falls Cr	1997	0.456571	1	-0.542962	568	Exclosure	Unburned	TRUE	#DIV/0!	#DIV/0!	0.341713	1765.22	1771.21	312	#DIV/0!	#DIV/0!
Triangle	SFC - Hubbard Vine	Triangle_Dead Bull Cr	1997	0.293738	1	-0.542962	517	Conventional	Unburned	TRUE	#DIV/0!	#DIV/0!	5.15523	1939.06	2152.3	5	#DIV/0!	#DIV/0!
UPPER LITTLE WHITEHORSE 1991 STEX	WWH - Whitehorse	UPPER LITTLE WHITEHORSE 1991 STEX_Little Whitehorse Cr	1997	0.354617	1	-0.464622	531	Exclosure	Unburned	TRUE	#DIV/0!	#DIV/0!	1.1138	1477.79	1484.33	55	#DIV/0!	#DIV/0!
UPPER WILLOW CREEK STEX	WWH - Willow	UPPER WILLOW CREEK STEX_Willow	1997	0.269157	1	-0.0345017	408	Exclosure	Unburned	TRUE	#DIV/0!	#DIV/0!	1.26478	1444.32	1468.22	78	#DIV/0!	#DIV/0!
V PASTURE (BC)	WWH - Whitehorse	V PASTURE (BC)_Cottonwood Cr	1997	0.393014	1	-0.464622	531	Conserve	Unburned	TRUE	#DIV/0!	#DIV/0!	4.66401	1676.76	2252.98	16	#DIV/0!	#DIV/0!
V PASTURE (BC)	WWH - Whitehorse	V PASTURE (BC)_Whitehorse Cr 2	1997	0.444354	1	-0.464622	531	Conserve	Unburned	TRUE	#DIV/0!	#DIV/0!	3.1335	1676.76	2004.44	57	#DIV/0!	#DIV/0!
V PASTURE (BC)	WWH - Whitehorse	V PASTURE (BC)_Whitehorse Cr 3	1997	0.417176	1	-0.464622	531	Conserve	Unburned	TRUE	#DIV/0!	#DIV/0!	2.27852	1660.32	1676.76	72	#DIV/0!	#DIV/0!
W. Hubbard Sdng	SFC - Hubbard Vine	W. Hubbard Sdng_Dry Cr	1997	0.271239	1	-0.542962	517	Conventional	Unburned	TRUE	#DIV/0!	#DIV/0!	1.19876	1800.22	1860.7	54	#DIV/0!	#DIV/0!
Warm Springs 1-4 pastures	SFC - Cottonwood	Warm Springs 1-4 pastures_Cottonwood Cr	1997	0.426518	1	-0.542962	568	Conserve	Unburned	TRUE	#DIV/0!	#DIV/0!	0.881668	1762.88	1792.72	132	#DIV/0!	#DIV/0!
Warm Springs 1-4 pastures	SFC - Cottonwood	Warm Springs 1-4 pastures_SF Salmon Falls Cr	1997	0.630813	1	-0.542962	568	Conserve	Unburned	TRUE	#DIV/0!	#DIV/0!	0.327141	1771.21	1774.28	310	#DIV/0!	#DIV/0!
Warm Springs 6 pastures	SFC - Cottonwood	Warm Springs 6 pastures_Cottonwood Cr	1997	0.481393	1	-0.542962	568	Conserve	Unburned	TRUE	#DIV/0!	#DIV/0!	1.02415	1853.65	1860.78	52	#DIV/0!	#DIV/0!
WHITEHORSE	WWH - Whitehorse	WHITEHORSE_Minehole Cr	1997	0.357277	1	-0.464622	531	Conserve	Unburned	TRUE	#DIV/0!	#DIV/0!	5.70641	2018.57	2185.75	4	#DIV/0!	#DIV/0!
WHITEHORSE	WWH - Whitehorse	WHITEHORSE_Whitehorse Cr 1	1997	0.410104	1	-0.464622	531	Conserve	Unburned	TRUE	#DIV/0!	#DIV/0!	6.4851	2017.82	2278.24	6	#DIV/0!	#DIV/0!
WHITEHORSE	WWH - Whitehorse	WHITEHORSE_Whitehorse Cr 2	1997	0.354841	1	-0.464622	531	Conserve	Unburned	TRUE	#DIV/0!	#DIV/0!	2.81071	2004.44	2018.57	10	#DIV/0!	#DIV/0!
WILLOW CREEK #7 STEX	WWH - Willow	WILLOW CREEK #7 STEX_Willow	1997	0.414511	1	-0.0345017	408	Exclosure	Unburned	TRUE	#DIV/0!	#DIV/0!	2.20305	1673.71	1713.18	34	#DIV/0!	#DIV/0!
WILLOW CREEK EXCL #4 STEX	WWH - Whitehorse	WILLOW CREEK EXCL #4 STEX_Little Whitehorse Cr	1997	0.347038	1	-0.464622	531	Exclosure	Unburned	TRUE	#DIV/0!	#DIV/0!	1.97499	1484.33	1523.05	54	#DIV/0!	#DIV/0!
WILLOW CREEK EXCL #4 STEX	WWH - Willow	WILLOW CREEK EXCL #4 STEX_Willow	1997	0.436057	1	-0.0345017	408	Exclosure	Unburned	TRUE	#DIV/0!	#DIV/0!	2.43201	1606.23	1623.44	43	#DIV/0!	#DIV/0!
WILLOW CREEK EXCL #5 STEX	WWH - Willow	WILLOW CREEK EXCL #5 STEX_Willow	1997	0.49804	1	-0.0345017	408	Exclosure	Unburned	TRUE	#DIV/0!	#DIV/0!	2.85445	1631.74	1646.15	41	#DIV/0!	#DIV/0!
WILLOW CREEK STEX #3	WWH - Willow	WILLOW CREEK STEX #3_Willow	1997	0.398421	1	-0.0345017	408	Exclosure	Unburned	TRUE	#DIV/0!	#DIV/0!	2.43037	1512.75	1534.45	59	#DIV/0!	#DIV/0!
WILLOW	WWH - Whitehorse	WILLOW_Little Whitehorse Cr	1997	0.449474	1	-0.464622	531	Conserve	Unburned	TRUE	#DIV/0!	#DIV/0!	1.54683	1674.41	1726.48	40	#DIV/0!	#DIV/0!
WILLOW	WWH - Whitehorse	WILLOW_Little Whitehorse Cr 2	1997	0.381391	1	-0.464622	531	Conserve	Unburned	TRUE	#DIV/0!	#DIV/0!	5.99293	1765.88	2228.36	12	#DIV/0!	#DIV/0!
WILLOW	WWH - Willow	WILLOW_Willow	1997	0.505377	1	-0.0345017	408	Conserve	Unburned	TRUE	#DIV/0!	#DIV/0!	6.17626	1713.18	2216.23	21	#DIV/0!	#DIV/0!
WILOW CREEK #6 STEX	WWH - Willow	WILOW CREEK #6 STEX_Willow	1997	0.45253	1	-0.0345017	408	Exclosure	Unburned	TRUE	#DIV/0!	#DIV/0!	2.43669	1654.18	1670.1	40	#DIV/0!	#DIV/0!
15-MILE	WWH - Whitehorse	15-MILE_Doolittle Cr 1	1998	0.405116	1	-1.01119	637	Conserve	Unburned	TRUE	#DIV/0!	#DIV/0!	3.36649	1896.14	2003.58	15	#DIV/0!	#DIV/0!
15-MILE	WWH - Whitehorse	15-MILE_Doolittle Cr 2	1998	0.453733	1	-1.01119	637	Conserve	Unburned	TRUE	#DIV/0!	#DIV/0!	3.23882	1880.16	1896.38	16	#DIV/0!	#DIV/0!
15-MILE	WWH - Whitehorse	15-MILE_Fifteenmile Cr	1998	0.352487	1	-1.01119	637	Conserve	Unburned	TRUE	#DIV/0!	#DIV/0!	2.45916	1562.13	1972.32	63	#DIV/0!	#DIV/0!
BEAVERDAM STEX	WWH - Willow	BEAVERDAM STEX_Willow	1998	0.403675	1	-0.902159	501	Exclosure	Unburned	TRUE	#DIV/0!	#DIV/0!	1.41271	1499.37	1506.08	60	#DIV/0!	#DIV/0!
Adobe Cr. pasture	Susie	BlueB_Adobe	1998	0.294386	1	-1.45097	417	Conventional	Unburned	FALSE	0	0	3.82154	1768.25	1841.4	27	10.8	84
Stinson riparian	Susie	BlueB_BlueB	1998	0.230076	1	-1.45097	417	Conventional	Unburned	FALSE	0	0	1.10258	1742.86	1803.61	47	10.8	84
Stinson riparian	Susie	BlueB_Susie	1998	0.248065	1	-1.45097	417	Conventional	Unburned	FALSE	0	0	0.600038	1719.59	1765.9	141	10.8	84
Bull Camp Mntn	SFC - Hubbard Vine	Bull Camp Mntn_Bull Camp Cr	1998	0.440501	1	-1.68627	486	Conventional	Unburned	TRUE	#DIV/0!	#DIV/0!	5.46839	1986.15	2341.92	18	#DIV/0!	#DIV/0!
Bull Camp Mntn	SFC - Hubbard Vine	Bull Camp Mntn_Cold Springs Cr	1998	0.520364	1	-1.68627	486	Conventional	Unburned	TRUE	#DIV/0!	#DIV/0!	4.28229	2022.87	2085.2	6	#DIV/0!	#DIV/0!
CAMPGROUND STEX (KOA)	WWH - Willow	CAMPGROUND STEX (KOA)_Willow	1998	0.324559	1	-0.902159	501	Exclosure	Unburned	TRUE	#DIV/0!	#DIV/0!	2.11315	1472.97	1492.57	62	#DIV/0!	#DIV/0!
Susie Hadley Carlin Riparian pasture	Susie	CarlinField_Susie	1998	0.311787	1	-1.45097	417	Conserve	Unburned	FALSE	11	0.90355	0.443232	1519.01	1572.97	389	10.8	84
Susie Hadley Carlin Riparian pasture	Susie	CarlinField_Susie2	1998	0.414671	1	-1.45097	417	Conserve	Unburned	FALSE	1	0.964553	0.647223	1572.97	1579.68	325	10.8	84
Choke-a-man pasture 1	SFC - Cottonwood	Choke-a-man pasture 1_Cottonwood Cr	1998	0.48918	1	-1.45097	549	Conserve	Unburned	TRUE	#DIV/0!	#DIV/0!	0.755701	1838.3	1853.99	92	#DIV/0!	#DIV/0!
Choke-a-man pasture 1	SFC - Cottonwood	Choke-a-man pasture 1_MF Cottonwood Cr	1998	0.374955	1	-1.45097	549	Conserve	Unburned	TRUE	#DIV/0!	#DIV/0!	1.41319	1853.41	1858.45	18	#DIV/0!	#DIV/0!
Choke-a-man pasture 1	SFC - Cottonwood	Choke-a-man pasture 1_NF Cottonwood Cr	1998	0.415981	1	-1.45097	549	Conserve	Unburned	TRUE	#DIV/0!	#DIV/0!	2.42287	1848.48	1862.85	19	#DIV/0!	#DIV/0!
Cottonwood 1, 4 exclosure	SFC - Cottonwood	Cottonwood 1, 4 exclosure_Cottonwood Cr	1998	0.473343	1	-1.45097	549	Exclosure	Unburned	TRUE	#DIV/0!	#DIV/0!	1.35848	1902.78	1914.87	41	#DIV/0!	#DIV/0!
Cottonwood 1, 4 pastures	SFC - Cottonwood	Cottonwood 1, 4 pastures_Cottonwood Cr	1998	0.496671	1	-1.45097	549	Conserve	Unburned	TRUE	#DIV/0!	#DIV/0!	1.87278	1914.87	1975.44	41	#DIV/0!	#DIV/0!
Cottonwood 2 pastures	SFC - Cottonwood	Cottonwood 2 pastures_Cottonwood Cr	1998	0.444308	1	-1.45097	549	Conserve	Unburned	TRUE	#DIV/0!	#DIV/0!	1.4299	1860.78	1902.78	52	#DIV/0!	#DIV/0!
Cottonwood Riparian pasture	SFC - Cottonwood	Cottonwood Riparian pasture_Salmon Falls Cr	1998	0.410907	1	-1.45097	549	Conserve	Unburned	TRUE	#DIV/0!	#DIV/0!	0.307983	1740.87	1762.88	488	#DIV/0!	#DIV/0!
Dry Crk Mntn	SFC - Hubbard Vine	Dry Crk Mntn_Dry Cr	1998	0.426045	1	-1.68627	486	Conventional	Unburned	TRUE	#DIV/0!	#DIV/0!	6.87306	1950.13	2473.34	18	#DIV/0!	#DIV/0!
E. Hubbard Sdng	SFC - Hubbard Vine	E. Hubbard Sdng_Bull Camp Cr	1998	0.217198	1	-1.68627	486	Conventional	Unburned	TRUE	#DIV/0!	#DIV/0!	0.938864	1773.89	1801.22	28	#DIV/0!	#DIV/0!
E. Hubbard Sdng	SFC - Hubbard Vine	E. Hubbard Sdng_Dry Cr 1	1998	0.142066	1	-1.68627	486	Conventional	Unburned	TRUE	#DIV/0!	#DIV/0!	0.853677	1740.76	1776.25	88	#DIV/0!	#DIV/0!
E. Hubbard Sdng	SFC - Hubbard Vine	E. Hubbard Sdng_Dry Cr 2	1998	0.148866	1	-1.68627	486	Conventional	Unburned	TRUE	#DIV/0!	#DIV/0!	1.0816	1776.25	1800.22	56	#DIV/0!	#DIV/0!
Flat	SFC - Hubbard Vine	Flat_Bull Camp Cr	1998	0.243976	1	-1.68627	486	Conventional	Unburned	TRUE	#DIV/0!	#DIV/0!	1.64042	1804.68	1894.23	25	#DIV/0!	#DIV/0!
Flat	SFC - Hubbard Vine	Flat_Cold Springs Cr	1998	0.212829	1	-1.68627	486	Conventional	Unburned	TRUE	#DIV/0!	#DIV/0!	1.28434	1787.72	1915.05	29	#DIV/0!	#DIV/0!
Flat	SFC - Hubbard Vine	Flat_Dry Cr	1998	0.212223	1	-1.68627	486	Conventional	Unburned	TRUE	#DIV/0!	#DIV/0!	1.17459	1860.7	1890.9	30	#DIV/0!	#DIV/0!
Flat	SFC - Hubbard Vine	Flat_Willow Cr	1998	0.214973	1	-1.68627	486	Conventional	Unburned	TRUE	#DIV/0!	#DIV/0!	0.868462	1767.47	1876.97	94	#DIV/0!	#DIV/0!
Goat Creek 1, 6 pastures	SFC - Cottonwood	Goat Creek 1, 6 pastures_Goat Cr	1998	0.365011	1	-1.45097	549	Conserve	Unburned	TRUE	#DIV/0!	#DIV/0!	4.34405	1901.8	1971.28	8	#DIV/0!	#DIV/0!
Goat Creek 3, 4 Exclosure	SFC - Cottonwood	Goat Creek 3, 4 Exclosure_MF Cottonwood Cr	1998	0.403687	1	-1.45097	549	Exclosure	Unburned	TRUE	#DIV/0!	#DIV/0!	2.9515	1887.76	1914.38	8	#DIV/0!	#DIV/0!
Goat Creek 3, 4 pastures	SFC - Cottonwood	Goat Creek 3, 4 pastures_MF Cottonwood Cr	1998	0.363551	1	-1.45097	549	Conserve	Unburned	TRUE	#DIV/0!	#DIV/0!	4.53564	1914.38	1965.01	8	#DIV/0!	#DIV/0!
Goat Creek 3, 4 pastures	SFC - Cottonwood	Goat Creek 3, 4 pastures_NF Cottonwood Cr	1998	0.412373	1	-1.45097	549	Conserve	Unburned	TRUE	#DIV/0!	#DIV/0!	3.0379	1901.44	1955.13	16	#DIV/0!	#DIV/0!
Goat Creek 5 Exclosure	SFC - Cottonwood	Goat Creek 5 Exclosure_NF Cottonwood Cr	1998	0.464498	1	-1.45097	549	Exclosure	Unburned	TRUE	#DIV/0!	#DIV/0!	1.93885	1881.74	1899.83	17	#DIV/0!	#DIV/0!
Goat Creek 5 pastures	SFC - Cottonwood	Goat Creek 5 pastures_MF Cottonwood Cr	1998	0.424609	1	-1.45097	549	Conserve	Unburned	TRUE	#DIV/0!	#DIV/0!	1.78292	1858.45	1887.76	18	#DIV/0!	#DIV/0!
Goat Creek 5 pastures	SFC - Cottonwood	Goat Creek 5 pastures_NF Cottonwood Cr	1998	0.414212	1	-1.45097	549	Conserve	Unburned	TRUE	#DIV/0!	#DIV/0!	1.50382	1862.85	1901.44	19	#DIV/0!	#DIV/0!
Susie Hadley Carlin Riparian pasture	Susie	Hadley_Susie	1998	0.300762	1	-1.45097	417	Conserve	Unburned	FALSE	9	1.70261	0.402953	1497.71	1519.01	476	10.8	84
Jakes Crk Mntn	SFC - Hubbard Vine	Jakes Crk Mntn_MF Jakes Cr	1998	0.355051	1	-1.68627	486	Conventional	Unburned	TRUE	#DIV/0!	#DIV/0!	6.4844	1937.53	2156.09	8	#DIV/0!	#DIV/0!
Jakes Crk Mntn	SFC - Hubbard Vine	Jakes Crk Mntn_NF Jakes Cr	1998	0.358112	1	-1.68627	486	Conventional	Unburned	TRUE	#DIV/0!	#DIV/0!	7.46069	1912.01	2183.45	7	#DIV/0!	#DIV/0!
Jakes Crk Mntn	SFC - Hubbard Vine	Jakes Crk Mntn_SF Jakes Cr	1998	0.425678	1	-1.68627	486	Conventional	Unburned	TRUE	#DIV/0!	#DIV/0!	6.25134	1893.5	2378.1	15	#DIV/0!	#DIV/0!
JUG SPRINGS STR EXCL	WWH - Whitehorse	JUG SPRINGS STR EXCL_Doolittle Cr 2	1998	0.422183	1	-1.01119	637	Exclosure	Unburned	TRUE	#DIV/0!	#DIV/0!	4.6628	1738.59	1880.16	20	#DIV/0!	#DIV/0!
JUG SPRINGS	WWH - Whitehorse	JUG SPRINGS_Dry Cr	1998	0.38206	1	-1.01119	637	Conventional	Unburned	TRUE	#DIV/0!	#DIV/0!	4.50257	1896.38	2016.61	7	#DIV/0!	#DIV/0!
LITTLE WHITEHORSE #1 STEX	WWH - Whitehorse	LITTLE WHITEHORSE #1 STEX_Little Whitehorse Cr	1998	0.339562	1	-1.01119	637	Exclosure	Unburned	TRUE	#DIV/0!	#DIV/0!	2.62681	1544.67	1578.04	49	#DIV/0!	#DIV/0!
LITTLE WHITEHORSE #2 STEX	WWH - Whitehorse	LITTLE WHITEHORSE #2 STEX_Little Whitehorse Cr	1998	0.348635	1	-1.01119	637	Exclosure	Unburned	TRUE	#DIV/0!	#DIV/0!	1.93428	1583.8	1597.33	49	#DIV/0!	#DIV/0!
LITTLE WHITEHORSE #4 STEX	WWH - Whitehorse	LITTLE WHITEHORSE #4 STEX_Little Whitehorse Cr	1998	0.454826	1	-1.01119	637	Exclosure	Unburned	TRUE	#DIV/0!	#DIV/0!	1.89128	1648.15	1674.69	42	#DIV/0!	#DIV/0!
LITTLE WHITEHORSE 3# STEX	WWH - Whitehorse	LITTLE WHITEHORSE 3# STEX_Little Whitehorse Cr	1998	0.355725	1	-1.01119	637	Exclosure	Unburned	TRUE	#DIV/0!	#DIV/0!	1.75171	1606.71	1638.99	45	#DIV/0!	#DIV/0!
LOWER L WHITEHORSE 1991 STEX	WWH - Whitehorse	LOWER L WHITEHORSE 1991 STEX_Little Whitehorse Cr	1998	0.3863	1	-1.01119	637	Exclosure	Unburned	TRUE	#DIV/0!	#DIV/0!	0.854792	1446.63	1451.07	73	#DIV/0!	#DIV/0!
LOWER LUSCHER	WWH - Whitehorse	LOWER LUSCHER_LUSCHER	1998	0.446975	1	-1.01119	637	Exclosure	Unburned	TRUE	#DIV/0!	#DIV/0!	1.03788	1444.11	1474.74	193	#DIV/0!	#DIV/0!
LOWER WILLOW CREEK STEX	WWH - Willow	LOWER WILLOW CREEK STEX_Willow	1998	0.274235	1	-0.902159	501	Exclosure	Unburned	TRUE	#DIV/0!	#DIV/0!	1.14394	1423.4	1431.99	92	#DIV/0!	#DIV/0!
LUSCHER	WWH - Whitehorse	LUSCHER_Doolittle Cr 2	1998	0.357481	1	-1.01119	637	Exclosure	Unburned	TRUE	#DIV/0!	#DIV/0!	8.09443	1566.02	1738.59	26	#DIV/0!	#DIV/0!
LUSCHER	WWH - Whitehorse	LUSCHER_Fifteenmile Cr	1998	0.421213	1	-1.01119	637	Exclosure	Unburned	TRUE	#DIV/0!	#DIV/0!	4.17275	1479.75	1562.13	64	#DIV/0!	#DIV/0!
LUSCHER	WWH - Whitehorse	LUSCHER_Whitehorse Cr 3	1998	0.420239	1	-1.01119	637	Exclosure	Unburned	TRUE	#DIV/0!	#DIV/0!	2.36519	1565.94	1660.32	78	#DIV/0!	#DIV/0!
LUSCHER	WWH - Whitehorse	LUSCHER_Whitehorse Cr 4	1998	0.473508	1	-1.01119	637	Exclosure	Unburned	TRUE	#DIV/0!	#DIV/0!	1.97114	1479.75	1566.02	109	#DIV/0!	#DIV/0!
LUSCHER	WWH - Whitehorse	LUSCHER_Whitehorse Cr 5	1998	0.440011	1	-1.01119	637	Exclosure	Unburned	TRUE	#DIV/0!	#DIV/0!	1.19206	1474.74	1479.86	176	#DIV/0!	#DIV/0!
McKinnley FFR riparian pasture	Susie	McKin_Adobe	1998	0.263419	1	-1.45097	417	Conventional	Unburned	FALSE	0	0	3.0116	1675.14	1768.25	36	10.8	84
Camp Creek riparian pasture	Susie	McKin_Camp	1998	0.318019	1	-1.45097	417	Conventional	Unburned	FALSE	2	0.429983	2.60527	1707.69	1828.87	14	10.8	84
McKinnley FFR riparian pasture	Susie	McKin_Susie	1998	0.258567	1	-1.45097	417	Conventional	Unburned	FALSE	0	0	0.924797	1585.66	1695.39	294	10.8	84
Camp Creek riparian pasture	Susie	McKin_Susie2	1998	0.266479	1	-1.45097	417	Conventional	Unburned	FALSE	2	0.506178	0.597796	1695.39	1719.01	208	10.8	84
Camp Creek Susie exclosure	Susie	McKin_SusieEx	1998	0.258959	1	-1.45097	417	Exclosure	Unburned	FALSE	0	0	0.102158	1719.01	1719.59	141	10.8	84
Newmont exclosure	Susie	McKin_SusieExNewM	1998	0.194819	1	-1.45097	417	Exclosure	Unburned	FALSE	0	0	0.347224	1579.71	1585.66	323	10.8	84
MIDDLE L WHITEHORSE 1991 STEX	WWH - Whitehorse	MIDDLE L WHITEHORSE 1991 STEX_Little Whitehorse Cr	1998	0.304983	1	-1.01119	637	Exclosure	Unburned	TRUE	#DIV/0!	#DIV/0!	1.16748	1453.57	1469.45	72	#DIV/0!	#DIV/0!
Middle pasture exclosure	SFC - Hubbard Vine	Middle pasture exclosure_SF Jakes Cr	1998	0.386198	1	-1.68627	486	missing	Unburned	TRUE	#DIV/0!	#DIV/0!	3.01667	1815.59	1825.39	20	#DIV/0!	#DIV/0!
MIDDLE WILLOW CREEK STEX	WWH - Willow	MIDDLE WILLOW CREEK STEX_Willow	1998	0.271448	1	-0.902159	501	Exclosure	Unburned	TRUE	#DIV/0!	#DIV/0!	1.0267	1433.08	1442.44	79	#DIV/0!	#DIV/0!
Middle	SFC - Hubbard Vine	Middle_Dead Bull Cr	1998	0.168684	1	-1.68627	486	Conventional	Unburned	TRUE	#DIV/0!	#DIV/0!	2.59734	1757.24	1939.06	11	#DIV/0!	#DIV/0!
Middle	SFC - Hubbard Vine	Middle_Dry Fork Jakes Cr	1998	0.171911	1	-1.68627	486	Conventional	Unburned	TRUE	#DIV/0!	#DIV/0!	1.82141	1772.82	1837.35	35	#DIV/0!	#DIV/0!
Middle	SFC - Hubbard Vine	Middle_Jakes Cr 1	1998	0.217984	1	-1.68627	486	Conventional	Unburned	TRUE	#DIV/0!	#DIV/0!	0.428274	1765.59	1773.57	94	#DIV/0!	#DIV/0!
Middle	SFC - Hubbard Vine	Middle_Jakes Cr 2	1998	0.189825	1	-1.68627	486	Conventional	Unburned	TRUE	#DIV/0!	#DIV/0!	0.76658	1773.57	1780.15	59	#DIV/0!	#DIV/0!
Middle	SFC - Hubbard Vine	Middle_NF Jakes Cr	1998	0.207166	1	-1.68627	486	Conventional	Unburned	TRUE	#DIV/0!	#DIV/0!	1.99516	1779.83	1875.13	37	#DIV/0!	#DIV/0!
Middle	SFC - Hubbard Vine	Middle_SF Jakes Cr	1998	0.213282	1	-1.68627	486	Conventional	Unburned	TRUE	#DIV/0!	#DIV/0!	2.50087	1780.15	1893.5	21	#DIV/0!	#DIV/0!
RED MOUNTAIN SOUTH	WWH - Whitehorse	RED MOUNTAIN SOUTH_Little Whitehorse Cr	1998	0.373954	1	-1.01119	637	Conserve	Unburned	TRUE	#DIV/0!	#DIV/0!	1.50406	1531.36	1544.67	53	#DIV/0!	#DIV/0!
RED MOUNTAIN SOUTH	WWH - Willow	RED MOUNTAIN SOUTH_Willow	1998	0.358011	1	-0.902159	501	Conserve	Unburned	TRUE	#DIV/0!	#DIV/0!	2.42564	1468.22	1601.63	75	#DIV/0!	#DIV/0!
RED MOUNTAIN SOUTH	WWH - Willow	RED MOUNTAIN SOUTH_Willow L	1998	0.324293	1	-0.902159	501	Conserve	Unburned	TRUE	#DIV/0!	#DIV/0!	0.912358	1355.22	1423.4	108	#DIV/0!	#DIV/0!
South Fork Salmon Falls Creek exclosure	SFC - Cottonwood	South Fork Salmon Falls Creek exclosure_SF Salmon Falls Cr	1998	0.435664	1	-1.45097	549	Exclosure	Unburned	TRUE	#DIV/0!	#DIV/0!	0.341713	1765.22	1771.21	312	#DIV/0!	#DIV/0!
Triangle	SFC - Hubbard Vine	Triangle_Dead Bull Cr	1998	0.281362	1	-1.68627	486	Conventional	Unburned	TRUE	#DIV/0!	#DIV/0!	5.15523	1939.06	2152.3	5	#DIV/0!	#DIV/0!
UPPER LITTLE WHITEHORSE 1991 STEX	WWH - Whitehorse	UPPER LITTLE WHITEHORSE 1991 STEX_Little Whitehorse Cr	1998	0.387126	1	-1.01119	637	Exclosure	Unburned	TRUE	#DIV/0!	#DIV/0!	1.1138	1477.79	1484.33	55	#DIV/0!	#DIV/0!
UPPER WILLOW CREEK STEX	WWH - Willow	UPPER WILLOW CREEK STEX_Willow	1998	0.281819	1	-0.902159	501	Exclosure	Unburned	TRUE	#DIV/0!	#DIV/0!	1.26478	1444.32	1468.22	78	#DIV/0!	#DIV/0!
V PASTURE (BC)	WWH - Whitehorse	V PASTURE (BC)_Cottonwood Cr	1998	0.428169	1	-1.01119	637	Conserve	Unburned	TRUE	#DIV/0!	#DIV/0!	4.66401	1676.76	2252.98	16	#DIV/0!	#DIV/0!
V PASTURE (BC)	WWH - Whitehorse	V PASTURE (BC)_Whitehorse Cr 2	1998	0.4478	1	-1.01119	637	Conserve	Unburned	TRUE	#DIV/0!	#DIV/0!	3.1335	1676.76	2004.44	57	#DIV/0!	#DIV/0!
V PASTURE (BC)	WWH - Whitehorse	V PASTURE (BC)_Whitehorse Cr 3	1998	0.416634	1	-1.01119	637	Conserve	Unburned	TRUE	#DIV/0!	#DIV/0!	2.27852	1660.32	1676.76	72	#DIV/0!	#DIV/0!
W. Hubbard Sdng	SFC - Hubbard Vine	W. Hubbard Sdng_Dry Cr	1998	0.246817	1	-1.68627	486	Conventional	Unburned	TRUE	#DIV/0!	#DIV/0!	1.19876	1800.22	1860.7	54	#DIV/0!	#DIV/0!
Warm Springs 1-4 pastures	SFC - Cottonwood	Warm Springs 1-4 pastures_Cottonwood Cr	1998	0.398085	1	-1.45097	549	Conserve	Unburned	TRUE	#DIV/0!	#DIV/0!	0.881668	1762.88	1792.72	132	#DIV/0!	#DIV/0!
Warm Springs 1-4 pastures	SFC - Cottonwood	Warm Springs 1-4 pastures_SF Salmon Falls Cr	1998	0.628778	1	-1.45097	549	Conserve	Unburned	TRUE	#DIV/0!	#DIV/0!	0.327141	1771.21	1774.28	310	#DIV/0!	#DIV/0!
Warm Springs 6 pastures	SFC - Cottonwood	Warm Springs 6 pastures_Cottonwood Cr	1998	0.464993	1	-1.45097	549	Conserve	Unburned	TRUE	#DIV/0!	#DIV/0!	1.02415	1853.65	1860.78	52	#DIV/0!	#DIV/0!
WHITEHORSE	WWH - Whitehorse	WHITEHORSE_Minehole Cr	1998	0.401531	1	-1.01119	637	Conserve	Unburned	TRUE	#DIV/0!	#DIV/0!	5.70641	2018.57	2185.75	4	#DIV/0!	#DIV/0!
WHITEHORSE	WWH - Whitehorse	WHITEHORSE_Whitehorse Cr 1	1998	0.465593	1	-1.01119	637	Conserve	Unburned	TRUE	#DIV/0!	#DIV/0!	6.4851	2017.82	2278.24	6	#DIV/0!	#DIV/0!
WHITEHORSE	WWH - Whitehorse	WHITEHORSE_Whitehorse Cr 2	1998	0.395014	1	-1.01119	637	Conserve	Unburned	TRUE	#DIV/0!	#DIV/0!	2.81071	2004.44	2018.57	10	#DIV/0!	#DIV/0!
WILLOW CREEK #7 STEX	WWH - Willow	WILLOW CREEK #7 STEX_Willow	1998	0.437213	1	-0.902159	501	Exclosure	Unburned	TRUE	#DIV/0!	#DIV/0!	2.20305	1673.71	1713.18	34	#DIV/0!	#DIV/0!
WILLOW CREEK EXCL #4 STEX	WWH - Whitehorse	WILLOW CREEK EXCL #4 STEX_Little Whitehorse Cr	1998	0.353093	1	-1.01119	637	Exclosure	Unburned	TRUE	#DIV/0!	#DIV/0!	1.97499	1484.33	1523.05	54	#DIV/0!	#DIV/0!
WILLOW CREEK EXCL #4 STEX	WWH - Willow	WILLOW CREEK EXCL #4 STEX_Willow	1998	0.445315	1	-0.902159	501	Exclosure	Unburned	TRUE	#DIV/0!	#DIV/0!	2.43201	1606.23	1623.44	43	#DIV/0!	#DIV/0!
WILLOW CREEK EXCL #5 STEX	WWH - Willow	WILLOW CREEK EXCL #5 STEX_Willow	1998	0.537364	1	-0.902159	501	Exclosure	Unburned	TRUE	#DIV/0!	#DIV/0!	2.85445	1631.74	1646.15	41	#DIV/0!	#DIV/0!
WILLOW CREEK STEX #3	WWH - Willow	WILLOW CREEK STEX #3_Willow	1998	0.403284	1	-0.902159	501	Exclosure	Unburned	TRUE	#DIV/0!	#DIV/0!	2.43037	1512.75	1534.45	59	#DIV/0!	#DIV/0!
WILLOW	WWH - Whitehorse	WILLOW_Little Whitehorse Cr	1998	0.463624	1	-1.01119	637	Conserve	Unburned	TRUE	#DIV/0!	#DIV/0!	1.54683	1674.41	1726.48	40	#DIV/0!	#DIV/0!
WILLOW	WWH - Whitehorse	WILLOW_Little Whitehorse Cr 2	1998	0.391066	1	-1.01119	637	Conserve	Unburned	TRUE	#DIV/0!	#DIV/0!	5.99293	1765.88	2228.36	12	#DIV/0!	#DIV/0!
WILLOW	WWH - Willow	WILLOW_Willow	1998	0.507271	1	-0.902159	501	Conserve	Unburned	TRUE	#DIV/0!	#DIV/0!	6.17626	1713.18	2216.23	21	#DIV/0!	#DIV/0!
WILOW CREEK #6 STEX	WWH - Willow	WILOW CREEK #6 STEX_Willow	1998	0.440742	1	-0.902159	501	Exclosure	Unburned	TRUE	#DIV/0!	#DIV/0!	2.43669	1654.18	1670.1	40	#DIV/0!	#DIV/0!
15-MILE	WWH - Whitehorse	15-MILE_Doolittle Cr 1	1999	0.371754	1	-0.315617	361	Conserve	Unburned	TRUE	#DIV/0!	#DIV/0!	3.36649	1896.14	2003.58	15	#DIV/0!	#DIV/0!
15-MILE	WWH - Whitehorse	15-MILE_Doolittle Cr 2	1999	0.395714	1	-0.315617	361	Conserve	Unburned	TRUE	#DIV/0!	#DIV/0!	3.23882	1880.16	1896.38	16	#DIV/0!	#DIV/0!
15-MILE	WWH - Whitehorse	15-MILE_Fifteenmile Cr	1999	0.295184	1	-0.315617	361	Conserve	Unburned	TRUE	#DIV/0!	#DIV/0!	2.45916	1562.13	1972.32	63	#DIV/0!	#DIV/0!
BEAVERDAM STEX	WWH - Willow	BEAVERDAM STEX_Willow	1999	0.339537	1	-0.315617	291	Exclosure	Unburned	TRUE	#DIV/0!	#DIV/0!	1.41271	1499.37	1506.08	60	#DIV/0!	#DIV/0!
Adobe Cr. pasture	Susie	BlueB_Adobe	1999	0.266486	1	-0.711032	276	Conventional	Unburned	TRUE	#DIV/0!	#DIV/0!	3.82154	1768.25	1841.4	27	6.11	115
Stinson riparian	Susie	BlueB_BlueB	1999	0.206054	1	-0.711032	276	Conventional	Unburned	TRUE	#DIV/0!	#DIV/0!	1.10258	1742.86	1803.61	47	6.11	115
Stinson riparian	Susie	BlueB_Susie	1999	0.238678	1	-0.711032	276	Conventional	Unburned	TRUE	#DIV/0!	#DIV/0!	0.600038	1719.59	1765.9	141	6.11	115
Bull Camp Mntn	SFC - Hubbard Vine	Bull Camp Mntn_Bull Camp Cr	1999	0.401707	1	-0.802925	376	Conventional	Unburned	TRUE	#DIV/0!	#DIV/0!	5.46839	1986.15	2341.92	18	#DIV/0!	#DIV/0!
Bull Camp Mntn	SFC - Hubbard Vine	Bull Camp Mntn_Cold Springs Cr	1999	0.461104	1	-0.802925	376	Conventional	Unburned	TRUE	#DIV/0!	#DIV/0!	4.28229	2022.87	2085.2	6	#DIV/0!	#DIV/0!
CAMPGROUND STEX (KOA)	WWH - Willow	CAMPGROUND STEX (KOA)_Willow	1999	0.275008	1	-0.315617	291	Exclosure	Unburned	TRUE	#DIV/0!	#DIV/0!	2.11315	1472.97	1492.57	62	#DIV/0!	#DIV/0!
Susie Hadley Carlin Riparian pasture	Susie	CarlinField_Susie	1999	0.283419	1	-0.711032	276	Conserve	Unburned	TRUE	#DIV/0!	#DIV/0!	0.443232	1519.01	1572.97	389	6.11	115
Susie Hadley Carlin Riparian pasture	Susie	CarlinField_Susie2	1999	0.409331	1	-0.711032	276	Conserve	Unburned	TRUE	#DIV/0!	#DIV/0!	0.647223	1572.97	1579.68	325	6.11	115
Choke-a-man pasture 1	SFC - Cottonwood	Choke-a-man pasture 1_Cottonwood Cr	1999	0.513407	1	-0.624788	405	Conserve	Unburned	TRUE	#DIV/0!	#DIV/0!	0.755701	1838.3	1853.99	92	#DIV/0!	#DIV/0!
Choke-a-man pasture 1	SFC - Cottonwood	Choke-a-man pasture 1_MF Cottonwood Cr	1999	0.398657	1	-0.624788	405	Conserve	Unburned	TRUE	#DIV/0!	#DIV/0!	1.41319	1853.41	1858.45	18	#DIV/0!	#DIV/0!
Choke-a-man pasture 1	SFC - Cottonwood	Choke-a-man pasture 1_NF Cottonwood Cr	1999	0.399119	1	-0.624788	405	Conserve	Unburned	TRUE	#DIV/0!	#DIV/0!	2.42287	1848.48	1862.85	19	#DIV/0!	#DIV/0!
Cottonwood 1, 4 exclosure	SFC - Cottonwood	Cottonwood 1, 4 exclosure_Cottonwood Cr	1999	0.479731	1	-0.624788	405	Exclosure	Unburned	TRUE	#DIV/0!	#DIV/0!	1.35848	1902.78	1914.87	41	#DIV/0!	#DIV/0!
Cottonwood 1, 4 pastures	SFC - Cottonwood	Cottonwood 1, 4 pastures_Cottonwood Cr	1999	0.498056	1	-0.624788	405	Conserve	Unburned	TRUE	#DIV/0!	#DIV/0!	1.87278	1914.87	1975.44	41	#DIV/0!	#DIV/0!
Cottonwood 2 pastures	SFC - Cottonwood	Cottonwood 2 pastures_Cottonwood Cr	1999	0.461078	1	-0.624788	405	Conserve	Unburned	TRUE	#DIV/0!	#DIV/0!	1.4299	1860.78	1902.78	52	#DIV/0!	#DIV/0!
Cottonwood Riparian pasture	SFC - Cottonwood	Cottonwood Riparian pasture_Salmon Falls Cr	1999	0.421826	1	-0.624788	405	Conserve	Unburned	TRUE	#DIV/0!	#DIV/0!	0.307983	1740.87	1762.88	488	#DIV/0!	#DIV/0!
Dry Crk Mntn	SFC - Hubbard Vine	Dry Crk Mntn_Dry Cr	1999	0.424566	1	-0.802925	376	Conventional	Unburned	TRUE	#DIV/0!	#DIV/0!	6.87306	1950.13	2473.34	18	#DIV/0!	#DIV/0!
E. Hubbard Sdng	SFC - Hubbard Vine	E. Hubbard Sdng_Bull Camp Cr	1999	0.211735	1	-0.802925	376	Conventional	Unburned	TRUE	#DIV/0!	#DIV/0!	0.938864	1773.89	1801.22	28	#DIV/0!	#DIV/0!
E. Hubbard Sdng	SFC - Hubbard Vine	E. Hubbard Sdng_Dry Cr 1	1999	0.146932	1	-0.802925	376	Conventional	Unburned	TRUE	#DIV/0!	#DIV/0!	0.853677	1740.76	1776.25	88	#DIV/0!	#DIV/0!
E. Hubbard Sdng	SFC - Hubbard Vine	E. Hubbard Sdng_Dry Cr 2	1999	0.146401	1	-0.802925	376	Conventional	Unburned	TRUE	#DIV/0!	#DIV/0!	1.0816	1776.25	1800.22	56	#DIV/0!	#DIV/0!
Flat	SFC - Hubbard Vine	Flat_Bull Camp Cr	1999	0.235718	1	-0.802925	376	Conserve	Unburned	TRUE	#DIV/0!	#DIV/0!	1.64042	1804.68	1894.23	25	#DIV/0!	#DIV/0!
Flat	SFC - Hubbard Vine	Flat_Cold Springs Cr	1999	0.198214	1	-0.802925	376	Conserve	Unburned	TRUE	#DIV/0!	#DIV/0!	1.28434	1787.72	1915.05	29	#DIV/0!	#DIV/0!
Flat	SFC - Hubbard Vine	Flat_Dry Cr	1999	0.228421	1	-0.802925	376	Conserve	Unburned	TRUE	#DIV/0!	#DIV/0!	1.17459	1860.7	1890.9	30	#DIV/0!	#DIV/0!
Flat	SFC - Hubbard Vine	Flat_Willow Cr	1999	0.209333	1	-0.802925	376	Conserve	Unburned	TRUE	#DIV/0!	#DIV/0!	0.868462	1767.47	1876.97	94	#DIV/0!	#DIV/0!
Goat Creek 1, 6 pastures	SFC - Cottonwood	Goat Creek 1, 6 pastures_Goat Cr	1999	0.350844	1	-0.624788	405	Conserve	Unburned	TRUE	#DIV/0!	#DIV/0!	4.34405	1901.8	1971.28	8	#DIV/0!	#DIV/0!
Goat Creek 3, 4 Exclosure	SFC - Cottonwood	Goat Creek 3, 4 Exclosure_MF Cottonwood Cr	1999	0.391562	1	-0.624788	405	Exclosure	Unburned	TRUE	#DIV/0!	#DIV/0!	2.9515	1887.76	1914.38	8	#DIV/0!	#DIV/0!
Goat Creek 3, 4 pastures	SFC - Cottonwood	Goat Creek 3, 4 pastures_MF Cottonwood Cr	1999	0.337116	1	-0.624788	405	Conserve	Unburned	TRUE	#DIV/0!	#DIV/0!	4.53564	1914.38	1965.01	8	#DIV/0!	#DIV/0!
Goat Creek 3, 4 pastures	SFC - Cottonwood	Goat Creek 3, 4 pastures_NF Cottonwood Cr	1999	0.384414	1	-0.624788	405	Conserve	Unburned	TRUE	#DIV/0!	#DIV/0!	3.0379	1901.44	1955.13	16	#DIV/0!	#DIV/0!
Goat Creek 5 Exclosure	SFC - Cottonwood	Goat Creek 5 Exclosure_NF Cottonwood Cr	1999	0.454513	1	-0.624788	405	Exclosure	Unburned	TRUE	#DIV/0!	#DIV/0!	1.93885	1881.74	1899.83	17	#DIV/0!	#DIV/0!
Goat Creek 5 pastures	SFC - Cottonwood	Goat Creek 5 pastures_MF Cottonwood Cr	1999	0.405922	1	-0.624788	405	Conserve	Unburned	TRUE	#DIV/0!	#DIV/0!	1.78292	1858.45	1887.76	18	#DIV/0!	#DIV/0!
Goat Creek 5 pastures	SFC - Cottonwood	Goat Creek 5 pastures_NF Cottonwood Cr	1999	0.368273	1	-0.624788	405	Conserve	Unburned	TRUE	#DIV/0!	#DIV/0!	1.50382	1862.85	1901.44	19	#DIV/0!	#DIV/0!
Susie Hadley Carlin Riparian pasture	Susie	Hadley_Susie	1999	0.248317	1	-0.711032	276	Conserve	Unburned	TRUE	#DIV/0!	#DIV/0!	0.402953	1497.71	1519.01	476	6.11	115
Jakes Crk Mntn	SFC - Hubbard Vine	Jakes Crk Mntn_MF Jakes Cr	1999	0.326612	1	-0.802925	376	Conventional	Unburned	TRUE	#DIV/0!	#DIV/0!	6.4844	1937.53	2156.09	8	#DIV/0!	#DIV/0!
Jakes Crk Mntn	SFC - Hubbard Vine	Jakes Crk Mntn_NF Jakes Cr	1999	0.331828	1	-0.802925	376	Conventional	Unburned	TRUE	#DIV/0!	#DIV/0!	7.46069	1912.01	2183.45	7	#DIV/0!	#DIV/0!
Jakes Crk Mntn	SFC - Hubbard Vine	Jakes Crk Mntn_SF Jakes Cr	1999	0.397328	1	-0.802925	376	Conventional	Unburned	TRUE	#DIV/0!	#DIV/0!	6.25134	1893.5	2378.1	15	#DIV/0!	#DIV/0!
JUG SPRINGS STR EXCL	WWH - Whitehorse	JUG SPRINGS STR EXCL_Doolittle Cr 2	1999	0.366495	1	-0.315617	361	Exclosure	Unburned	TRUE	#DIV/0!	#DIV/0!	4.6628	1738.59	1880.16	20	#DIV/0!	#DIV/0!
JUG SPRINGS	WWH - Whitehorse	JUG SPRINGS_Dry Cr	1999	0.348561	1	-0.315617	361	Conventional	Unburned	TRUE	#DIV/0!	#DIV/0!	4.50257	1896.38	2016.61	7	#DIV/0!	#DIV/0!
LITTLE WHITEHORSE #1 STEX	WWH - Whitehorse	LITTLE WHITEHORSE #1 STEX_Little Whitehorse Cr	1999	0.296972	1	-0.315617	361	Exclosure	Unburned	TRUE	#DIV/0!	#DIV/0!	2.62681	1544.67	1578.04	49	#DIV/0!	#DIV/0!
LITTLE WHITEHORSE #2 STEX	WWH - Whitehorse	LITTLE WHITEHORSE #2 STEX_Little Whitehorse Cr	1999	0.308751	1	-0.315617	361	Exclosure	Unburned	TRUE	#DIV/0!	#DIV/0!	1.93428	1583.8	1597.33	49	#DIV/0!	#DIV/0!
LITTLE WHITEHORSE #4 STEX	WWH - Whitehorse	LITTLE WHITEHORSE #4 STEX_Little Whitehorse Cr	1999	0.411478	1	-0.315617	361	Exclosure	Unburned	TRUE	#DIV/0!	#DIV/0!	1.89128	1648.15	1674.69	42	#DIV/0!	#DIV/0!
LITTLE WHITEHORSE 3# STEX	WWH - Whitehorse	LITTLE WHITEHORSE 3# STEX_Little Whitehorse Cr	1999	0.312839	1	-0.315617	361	Exclosure	Unburned	TRUE	#DIV/0!	#DIV/0!	1.75171	1606.71	1638.99	45	#DIV/0!	#DIV/0!
LOWER L WHITEHORSE 1991 STEX	WWH - Whitehorse	LOWER L WHITEHORSE 1991 STEX_Little Whitehorse Cr	1999	0.346037	1	-0.315617	361	Exclosure	Unburned	TRUE	#DIV/0!	#DIV/0!	0.854792	1446.63	1451.07	73	#DIV/0!	#DIV/0!
LOWER LUSCHER	WWH - Whitehorse	LOWER LUSCHER_LUSCHER	1999	0.403994	1	-0.315617	361	Exclosure	Unburned	TRUE	#DIV/0!	#DIV/0!	1.03788	1444.11	1474.74	193	#DIV/0!	#DIV/0!
LOWER WILLOW CREEK STEX	WWH - Willow	LOWER WILLOW CREEK STEX_Willow	1999	0.235188	1	-0.315617	291	Exclosure	Unburned	TRUE	#DIV/0!	#DIV/0!	1.14394	1423.4	1431.99	92	#DIV/0!	#DIV/0!
LUSCHER	WWH - Whitehorse	LUSCHER_Doolittle Cr 2	1999	0.302927	1	-0.315617	361	Exclosure	Unburned	TRUE	#DIV/0!	#DIV/0!	8.09443	1566.02	1738.59	26	#DIV/0!	#DIV/0!
LUSCHER	WWH - Whitehorse	LUSCHER_Fifteenmile Cr	1999	0.358307	1	-0.315617	361	Exclosure	Unburned	TRUE	#DIV/0!	#DIV/0!	4.17275	1479.75	1562.13	64	#DIV/0!	#DIV/0!
LUSCHER	WWH - Whitehorse	LUSCHER_Whitehorse Cr 3	1999	0.390351	1	-0.315617	361	Exclosure	Unburned	TRUE	#DIV/0!	#DIV/0!	2.36519	1565.94	1660.32	78	#DIV/0!	#DIV/0!
LUSCHER	WWH - Whitehorse	LUSCHER_Whitehorse Cr 4	1999	0.430492	1	-0.315617	361	Exclosure	Unburned	TRUE	#DIV/0!	#DIV/0!	1.97114	1479.75	1566.02	109	#DIV/0!	#DIV/0!
LUSCHER	WWH - Whitehorse	LUSCHER_Whitehorse Cr 5	1999	0.379887	1	-0.315617	361	Exclosure	Unburned	TRUE	#DIV/0!	#DIV/0!	1.19206	1474.74	1479.86	176	#DIV/0!	#DIV/0!
McKinnley FFR riparian pasture	Susie	McKin_Adobe	1999	0.225461	1	-0.711032	276	Conventional	Unburned	TRUE	#DIV/0!	#DIV/0!	3.0116	1675.14	1768.25	36	6.11	115
Camp Creek riparian pasture	Susie	McKin_Camp	1999	0.313835	1	-0.711032	276	Conventional	Unburned	TRUE	#DIV/0!	#DIV/0!	2.60527	1707.69	1828.87	14	6.11	115
McKinnley FFR riparian pasture	Susie	McKin_Susie	1999	0.252661	1	-0.711032	276	Conventional	Unburned	TRUE	#DIV/0!	#DIV/0!	0.924797	1585.66	1695.39	294	6.11	115
Camp Creek riparian pasture	Susie	McKin_Susie2	1999	0.260677	1	-0.711032	276	Conventional	Unburned	TRUE	#DIV/0!	#DIV/0!	0.597796	1695.39	1719.01	208	6.11	115
Camp Creek Susie exclosure	Susie	McKin_SusieEx	1999	0.28653	1	-0.711032	276	Exclosure	Unburned	TRUE	#DIV/0!	#DIV/0!	0.102158	1719.01	1719.59	141	6.11	115
Newmont exclosure	Susie	McKin_SusieExNewM	1999	0.20688	1	-0.711032	276	Exclosure	Unburned	TRUE	#DIV/0!	#DIV/0!	0.347224	1579.71	1585.66	323	6.11	115
MIDDLE L WHITEHORSE 1991 STEX	WWH - Whitehorse	MIDDLE L WHITEHORSE 1991 STEX_Little Whitehorse Cr	1999	0.255176	1	-0.315617	361	Exclosure	Unburned	TRUE	#DIV/0!	#DIV/0!	1.16748	1453.57	1469.45	72	#DIV/0!	#DIV/0!
Middle pasture exclosure	SFC - Hubbard Vine	Middle pasture exclosure_SF Jakes Cr	1999	0.339438	1	-0.802925	376	missing	Unburned	TRUE	#DIV/0!	#DIV/0!	3.01667	1815.59	1825.39	20	#DIV/0!	#DIV/0!
MIDDLE WILLOW CREEK STEX	WWH - Willow	MIDDLE WILLOW CREEK STEX_Willow	1999	0.229018	1	-0.315617	291	Exclosure	Unburned	TRUE	#DIV/0!	#DIV/0!	1.0267	1433.08	1442.44	79	#DIV/0!	#DIV/0!
Middle	SFC - Hubbard Vine	Middle_Dead Bull Cr	1999	0.173058	1	-0.802925	376	Conventional	Unburned	TRUE	#DIV/0!	#DIV/0!	2.59734	1757.24	1939.06	11	#DIV/0!	#DIV/0!
Middle	SFC - Hubbard Vine	Middle_Dry Fork Jakes Cr	1999	0.184826	1	-0.802925	376	Conventional	Unburned	TRUE	#DIV/0!	#DIV/0!	1.82141	1772.82	1837.35	35	#DIV/0!	#DIV/0!
Middle	SFC - Hubbard Vine	Middle_Jakes Cr 1	1999	0.225112	1	-0.802925	376	Conventional	Unburned	TRUE	#DIV/0!	#DIV/0!	0.428274	1765.59	1773.57	94	#DIV/0!	#DIV/0!
Middle	SFC - Hubbard Vine	Middle_Jakes Cr 2	1999	0.201368	1	-0.802925	376	Conventional	Unburned	TRUE	#DIV/0!	#DIV/0!	0.76658	1773.57	1780.15	59	#DIV/0!	#DIV/0!
Middle	SFC - Hubbard Vine	Middle_NF Jakes Cr	1999	0.226834	1	-0.802925	376	Conventional	Unburned	TRUE	#DIV/0!	#DIV/0!	1.99516	1779.83	1875.13	37	#DIV/0!	#DIV/0!
Middle	SFC - Hubbard Vine	Middle_SF Jakes Cr	1999	0.23145	1	-0.802925	376	Conventional	Unburned	TRUE	#DIV/0!	#DIV/0!	2.50087	1780.15	1893.5	21	#DIV/0!	#DIV/0!
RED MOUNTAIN SOUTH	WWH - Whitehorse	RED MOUNTAIN SOUTH_Little Whitehorse Cr	1999	0.336241	1	-0.315617	361	Conserve	Unburned	TRUE	#DIV/0!	#DIV/0!	1.50406	1531.36	1544.67	53	#DIV/0!	#DIV/0!
RED MOUNTAIN SOUTH	WWH - Willow	RED MOUNTAIN SOUTH_Willow	1999	0.31818	1	-0.315617	291	Conserve	Unburned	TRUE	#DIV/0!	#DIV/0!	2.42564	1468.22	1601.63	75	#DIV/0!	#DIV/0!
RED MOUNTAIN SOUTH	WWH - Willow	RED MOUNTAIN SOUTH_Willow L	1999	0.267235	1	-0.315617	291	Conserve	Unburned	TRUE	#DIV/0!	#DIV/0!	0.912358	1355.22	1423.4	108	#DIV/0!	#DIV/0!
South Fork Salmon Falls Creek exclosure	SFC - Cottonwood	South Fork Salmon Falls Creek exclosure_SF Salmon Falls Cr	1999	0.416379	1	-0.624788	405	Exclosure	Unburned	TRUE	#DIV/0!	#DIV/0!	0.341713	1765.22	1771.21	312	#DIV/0!	#DIV/0!
Triangle	SFC - Hubbard Vine	Triangle_Dead Bull Cr	1999	0.29437	1	-0.802925	376	Conventional	Unburned	TRUE	#DIV/0!	#DIV/0!	5.15523	1939.06	2152.3	5	#DIV/0!	#DIV/0!
UPPER LITTLE WHITEHORSE 1991 STEX	WWH - Whitehorse	UPPER LITTLE WHITEHORSE 1991 STEX_Little Whitehorse Cr	1999	0.254236	1	-0.315617	361	Exclosure	Unburned	TRUE	#DIV/0!	#DIV/0!	1.1138	1477.79	1484.33	55	#DIV/0!	#DIV/0!
UPPER WILLOW CREEK STEX	WWH - Willow	UPPER WILLOW CREEK STEX_Willow	1999	0.228499	1	-0.315617	291	Exclosure	Unburned	TRUE	#DIV/0!	#DIV/0!	1.26478	1444.32	1468.22	78	#DIV/0!	#DIV/0!
V PASTURE (BC)	WWH - Whitehorse	V PASTURE (BC)_Cottonwood Cr	1999	0.388303	1	-0.315617	361	Conserve	Unburned	TRUE	#DIV/0!	#DIV/0!	4.66401	1676.76	2252.98	16	#DIV/0!	#DIV/0!
V PASTURE (BC)	WWH - Whitehorse	V PASTURE (BC)_Whitehorse Cr 2	1999	0.415668	1	-0.315617	361	Conserve	Unburned	TRUE	#DIV/0!	#DIV/0!	3.1335	1676.76	2004.44	57	#DIV/0!	#DIV/0!
V PASTURE (BC)	WWH - Whitehorse	V PASTURE (BC)_Whitehorse Cr 3	1999	0.404104	1	-0.315617	361	Conserve	Unburned	TRUE	#DIV/0!	#DIV/0!	2.27852	1660.32	1676.76	72	#DIV/0!	#DIV/0!
W. Hubbard Sdng	SFC - Hubbard Vine	W. Hubbard Sdng_Dry Cr	1999	0.240525	1	-0.802925	376	Conventional	Unburned	TRUE	#DIV/0!	#DIV/0!	1.19876	1800.22	1860.7	54	#DIV/0!	#DIV/0!
Warm Springs 1-4 pastures	SFC - Cottonwood	Warm Springs 1-4 pastures_Cottonwood Cr	1999	0.384621	1	-0.624788	405	Conserve	Unburned	TRUE	#DIV/0!	#DIV/0!	0.881668	1762.88	1792.72	132	#DIV/0!	#DIV/0!
Warm Springs 1-4 pastures	SFC - Cottonwood	Warm Springs 1-4 pastures_SF Salmon Falls Cr	1999	0.599095	1	-0.624788	405	Conserve	Unburned	TRUE	#DIV/0!	#DIV/0!	0.327141	1771.21	1774.28	310	#DIV/0!	#DIV/0!
Warm Springs 6 pastures	SFC - Cottonwood	Warm Springs 6 pastures_Cottonwood Cr	1999	0.45923	1	-0.624788	405	Conserve	Unburned	TRUE	#DIV/0!	#DIV/0!	1.02415	1853.65	1860.78	52	#DIV/0!	#DIV/0!
WHITEHORSE	WWH - Whitehorse	WHITEHORSE_Minehole Cr	1999	0.349385	1	-0.315617	361	Conserve	Unburned	TRUE	#DIV/0!	#DIV/0!	5.70641	2018.57	2185.75	4	#DIV/0!	#DIV/0!
WHITEHORSE	WWH - Whitehorse	WHITEHORSE_Whitehorse Cr 1	1999	0.411474	1	-0.315617	361	Conserve	Unburned	TRUE	#DIV/0!	#DIV/0!	6.4851	2017.82	2278.24	6	#DIV/0!	#DIV/0!
WHITEHORSE	WWH - Whitehorse	WHITEHORSE_Whitehorse Cr 2	1999	0.366691	1	-0.315617	361	Conserve	Unburned	TRUE	#DIV/0!	#DIV/0!	2.81071	2004.44	2018.57	10	#DIV/0!	#DIV/0!
WILLOW CREEK #7 STEX	WWH - Willow	WILLOW CREEK #7 STEX_Willow	1999	0.366707	1	-0.315617	291	Exclosure	Unburned	TRUE	#DIV/0!	#DIV/0!	2.20305	1673.71	1713.18	34	#DIV/0!	#DIV/0!
WILLOW CREEK EXCL #4 STEX	WWH - Whitehorse	WILLOW CREEK EXCL #4 STEX_Little Whitehorse Cr	1999	0.317904	1	-0.315617	361	Exclosure	Unburned	TRUE	#DIV/0!	#DIV/0!	1.97499	1484.33	1523.05	54	#DIV/0!	#DIV/0!
WILLOW CREEK EXCL #4 STEX	WWH - Willow	WILLOW CREEK EXCL #4 STEX_Willow	1999	0.383046	1	-0.315617	291	Exclosure	Unburned	TRUE	#DIV/0!	#DIV/0!	2.43201	1606.23	1623.44	43	#DIV/0!	#DIV/0!
WILLOW CREEK EXCL #5 STEX	WWH - Willow	WILLOW CREEK EXCL #5 STEX_Willow	1999	0.449683	1	-0.315617	291	Exclosure	Unburned	TRUE	#DIV/0!	#DIV/0!	2.85445	1631.74	1646.15	41	#DIV/0!	#DIV/0!
WILLOW CREEK STEX #3	WWH - Willow	WILLOW CREEK STEX #3_Willow	1999	0.373038	1	-0.315617	291	Exclosure	Unburned	TRUE	#DIV/0!	#DIV/0!	2.43037	1512.75	1534.45	59	#DIV/0!	#DIV/0!
WILLOW	WWH - Whitehorse	WILLOW_Little Whitehorse Cr	1999	0.407664	1	-0.315617	361	Conserve	Unburned	TRUE	#DIV/0!	#DIV/0!	1.54683	1674.41	1726.48	40	#DIV/0!	#DIV/0!
WILLOW	WWH - Whitehorse	WILLOW_Little Whitehorse Cr 2	1999	0.323846	1	-0.315617	361	Conserve	Unburned	TRUE	#DIV/0!	#DIV/0!	5.99293	1765.88	2228.36	12	#DIV/0!	#DIV/0!
WILLOW	WWH - Willow	WILLOW_Willow	1999	0.45133	1	-0.315617	291	Conserve	Unburned	TRUE	#DIV/0!	#DIV/0!	6.17626	1713.18	2216.23	21	#DIV/0!	#DIV/0!
WILOW CREEK #6 STEX	WWH - Willow	WILOW CREEK #6 STEX_Willow	1999	0.383481	1	-0.315617	291	Exclosure	Unburned	TRUE	#DIV/0!	#DIV/0!	2.43669	1654.18	1670.1	40	#DIV/0!	#DIV/0!
15-MILE	WWH - Whitehorse	15-MILE_Doolittle Cr 1	2000	0.313481	1	1.68627	303	Conserve	Unburned	FALSE	2	0.626674	3.36649	1896.14	2003.58	15	#DIV/0!	#DIV/0!
15-MILE	WWH - Whitehorse	15-MILE_Doolittle Cr 2	2000	0.354905	1	1.68627	303	Conserve	Unburned	FALSE	0	0	3.23882	1880.16	1896.38	16	#DIV/0!	#DIV/0!
15-MILE	WWH - Whitehorse	15-MILE_Fifteenmile Cr	2000	0.254915	1	1.68627	303	Conserve	Unburned	FALSE	0	0	2.45916	1562.13	1972.32	63	#DIV/0!	#DIV/0!
BEAVERDAM STEX	WWH - Willow	BEAVERDAM STEX_Willow	2000	0.366879	1	2.08912	244	Exclosure	Unburned	FALSE	0	0	1.41271	1499.37	1506.08	60	#DIV/0!	#DIV/0!
Adobe Cr. pasture	Susie	BlueB_Adobe	2000	0.256858	1	2.08912	236	Conventional	Unburned	TRUE	#DIV/0!	#DIV/0!	3.82154	1768.25	1841.4	27	4.11	63
Stinson riparian	Susie	BlueB_BlueB	2000	0.178968	1	2.08912	236	Conventional	Unburned	TRUE	#DIV/0!	#DIV/0!	1.10258	1742.86	1803.61	47	4.11	63
Stinson riparian	Susie	BlueB_Susie	2000	0.212947	1	2.08912	236	Conventional	Unburned	TRUE	#DIV/0!	#DIV/0!	0.600038	1719.59	1765.9	141	4.11	63
Bull Camp Mntn	SFC - Hubbard Vine	Bull Camp Mntn_Bull Camp Cr	2000	0.327612	1	1.68627	288	Conventional	Unburned	TRUE	#DIV/0!	#DIV/0!	5.46839	1986.15	2341.92	18	#DIV/0!	#DIV/0!
Bull Camp Mntn	SFC - Hubbard Vine	Bull Camp Mntn_Cold Springs Cr	2000	0.36959	1	1.68627	288	Conventional	Unburned	TRUE	#DIV/0!	#DIV/0!	4.28229	2022.87	2085.2	6	#DIV/0!	#DIV/0!
CAMPGROUND STEX (KOA)	WWH - Willow	CAMPGROUND STEX (KOA)_Willow	2000	0.284935	1	2.08912	244	Exclosure	Unburned	FALSE	1	1.07814	2.11315	1472.97	1492.57	62	#DIV/0!	#DIV/0!
Susie Hadley Carlin Riparian pasture	Susie	CarlinField_Susie	2000	0.268766	1	2.08912	236	Conserve	Unburned	TRUE	#DIV/0!	#DIV/0!	0.443232	1519.01	1572.97	389	4.11	63
Susie Hadley Carlin Riparian pasture	Susie	CarlinField_Susie2	2000	0.402577	1	2.08912	236	Conserve	Unburned	TRUE	#DIV/0!	#DIV/0!	0.647223	1572.97	1579.68	325	4.11	63
Choke-a-man pasture 1	SFC - Cottonwood	Choke-a-man pasture 1_Cottonwood Cr	2000	0.404488	1	1.68627	374	Conserve	Unburned	TRUE	#DIV/0!	#DIV/0!	0.755701	1838.3	1853.99	92	#DIV/0!	#DIV/0!
Choke-a-man pasture 1	SFC - Cottonwood	Choke-a-man pasture 1_MF Cottonwood Cr	2000	0.308589	1	1.68627	374	Conserve	Unburned	TRUE	#DIV/0!	#DIV/0!	1.41319	1853.41	1858.45	18	#DIV/0!	#DIV/0!
Choke-a-man pasture 1	SFC - Cottonwood	Choke-a-man pasture 1_NF Cottonwood Cr	2000	0.316662	1	1.68627	374	Conserve	Unburned	TRUE	#DIV/0!	#DIV/0!	2.42287	1848.48	1862.85	19	#DIV/0!	#DIV/0!
Cottonwood 1, 4 exclosure	SFC - Cottonwood	Cottonwood 1, 4 exclosure_Cottonwood Cr	2000	0.207905	1	1.68627	374	Exclosure	Recovery	TRUE	#DIV/0!	#DIV/0!	1.35848	1902.78	1914.87	41	#DIV/0!	#DIV/0!
Cottonwood 1, 4 pastures	SFC - Cottonwood	Cottonwood 1, 4 pastures_Cottonwood Cr	2000	0.283591	1	1.68627	374	Conserve	Recovery	TRUE	#DIV/0!	#DIV/0!	1.87278	1914.87	1975.44	41	#DIV/0!	#DIV/0!
Cottonwood 2 pastures	SFC - Cottonwood	Cottonwood 2 pastures_Cottonwood Cr	2000	0.279149	1	1.68627	374	Conserve	Recovery	TRUE	#DIV/0!	#DIV/0!	1.4299	1860.78	1902.78	52	#DIV/0!	#DIV/0!
Cottonwood Riparian pasture	SFC - Cottonwood	Cottonwood Riparian pasture_Salmon Falls Cr	2000	0.329387	1	1.68627	374	Conserve	Unburned	TRUE	#DIV/0!	#DIV/0!	0.307983	1740.87	1762.88	488	#DIV/0!	#DIV/0!
Dry Crk Mntn	SFC - Hubbard Vine	Dry Crk Mntn_Dry Cr	2000	0.315868	1	1.68627	288	Conventional	Unburned	TRUE	#DIV/0!	#DIV/0!	6.87306	1950.13	2473.34	18	#DIV/0!	#DIV/0!
E. Hubbard Sdng	SFC - Hubbard Vine	E. Hubbard Sdng_Bull Camp Cr	2000	0.152771	1	1.68627	288	Conventional	Unburned	TRUE	#DIV/0!	#DIV/0!	0.938864	1773.89	1801.22	28	#DIV/0!	#DIV/0!
E. Hubbard Sdng	SFC - Hubbard Vine	E. Hubbard Sdng_Dry Cr 1	2000	0.113622	1	1.68627	288	Conventional	Unburned	TRUE	#DIV/0!	#DIV/0!	0.853677	1740.76	1776.25	88	#DIV/0!	#DIV/0!
E. Hubbard Sdng	SFC - Hubbard Vine	E. Hubbard Sdng_Dry Cr 2	2000	0.11255	1	1.68627	288	Conventional	Unburned	TRUE	#DIV/0!	#DIV/0!	1.0816	1776.25	1800.22	56	#DIV/0!	#DIV/0!
Flat	SFC - Hubbard Vine	Flat_Bull Camp Cr	2000	0.172235	1	1.68627	288	Conserve	Unburned	TRUE	#DIV/0!	#DIV/0!	1.64042	1804.68	1894.23	25	#DIV/0!	#DIV/0!
Flat	SFC - Hubbard Vine	Flat_Cold Springs Cr	2000	0.148439	1	1.68627	288	Conserve	Unburned	TRUE	#DIV/0!	#DIV/0!	1.28434	1787.72	1915.05	29	#DIV/0!	#DIV/0!
Flat	SFC - Hubbard Vine	Flat_Dry Cr	2000	0.161126	1	1.68627	288	Conserve	Unburned	TRUE	#DIV/0!	#DIV/0!	1.17459	1860.7	1890.9	30	#DIV/0!	#DIV/0!
Flat	SFC - Hubbard Vine	Flat_Willow Cr	2000	0.145993	1	1.68627	288	Conserve	Unburned	TRUE	#DIV/0!	#DIV/0!	0.868462	1767.47	1876.97	94	#DIV/0!	#DIV/0!
Goat Creek 1, 6 pastures	SFC - Cottonwood	Goat Creek 1, 6 pastures_Goat Cr	2000	0.162008	1	1.68627	374	Conserve	Recovery	TRUE	#DIV/0!	#DIV/0!	4.34405	1901.8	1971.28	8	#DIV/0!	#DIV/0!
Goat Creek 3, 4 Exclosure	SFC - Cottonwood	Goat Creek 3, 4 Exclosure_MF Cottonwood Cr	2000	0.196807	1	1.68627	374	Exclosure	Recovery	TRUE	#DIV/0!	#DIV/0!	2.9515	1887.76	1914.38	8	#DIV/0!	#DIV/0!
Goat Creek 3, 4 pastures	SFC - Cottonwood	Goat Creek 3, 4 pastures_MF Cottonwood Cr	2000	0.156811	1	1.68627	374	Conserve	Recovery	TRUE	#DIV/0!	#DIV/0!	4.53564	1914.38	1965.01	8	#DIV/0!	#DIV/0!
Goat Creek 3, 4 pastures	SFC - Cottonwood	Goat Creek 3, 4 pastures_NF Cottonwood Cr	2000	0.164017	1	1.68627	374	Conserve	Recovery	TRUE	#DIV/0!	#DIV/0!	3.0379	1901.44	1955.13	16	#DIV/0!	#DIV/0!
Goat Creek 5 Exclosure	SFC - Cottonwood	Goat Creek 5 Exclosure_NF Cottonwood Cr	2000	0.254931	1	1.68627	374	Exclosure	Recovery	TRUE	#DIV/0!	#DIV/0!	1.93885	1881.74	1899.83	17	#DIV/0!	#DIV/0!
Goat Creek 5 pastures	SFC - Cottonwood	Goat Creek 5 pastures_MF Cottonwood Cr	2000	0.220778	1	1.68627	374	Conserve	Unburned	TRUE	#DIV/0!	#DIV/0!	1.78292	1858.45	1887.76	18	#DIV/0!	#DIV/0!
Goat Creek 5 pastures	SFC - Cottonwood	Goat Creek 5 pastures_NF Cottonwood Cr	2000	0.325963	1	1.68627	374	Conserve	Unburned	TRUE	#DIV/0!	#DIV/0!	1.50382	1862.85	1901.44	19	#DIV/0!	#DIV/0!
Susie Hadley Carlin Riparian pasture	Susie	Hadley_Susie	2000	0.242259	1	2.08912	236	Conserve	Unburned	TRUE	#DIV/0!	#DIV/0!	0.402953	1497.71	1519.01	476	4.11	63
Jakes Crk Mntn	SFC - Hubbard Vine	Jakes Crk Mntn_MF Jakes Cr	2000	0.278736	1	1.68627	288	Conventional	Unburned	TRUE	#DIV/0!	#DIV/0!	6.4844	1937.53	2156.09	8	#DIV/0!	#DIV/0!
Jakes Crk Mntn	SFC - Hubbard Vine	Jakes Crk Mntn_NF Jakes Cr	2000	0.248581	1	1.68627	288	Conventional	Unburned	TRUE	#DIV/0!	#DIV/0!	7.46069	1912.01	2183.45	7	#DIV/0!	#DIV/0!
Jakes Crk Mntn	SFC - Hubbard Vine	Jakes Crk Mntn_SF Jakes Cr	2000	0.321556	1	1.68627	288	Conventional	Unburned	TRUE	#DIV/0!	#DIV/0!	6.25134	1893.5	2378.1	15	#DIV/0!	#DIV/0!
JUG SPRINGS STR EXCL	WWH - Whitehorse	JUG SPRINGS STR EXCL_Doolittle Cr 2	2000	0.318398	1	1.68627	303	Exclosure	Unburned	FALSE	0	0	4.6628	1738.59	1880.16	20	#DIV/0!	#DIV/0!
JUG SPRINGS	WWH - Whitehorse	JUG SPRINGS_Dry Cr	2000	0.276834	1	1.68627	303	Conventional	Unburned	FALSE	0	0	4.50257	1896.38	2016.61	7	#DIV/0!	#DIV/0!
LITTLE WHITEHORSE #1 STEX	WWH - Whitehorse	LITTLE WHITEHORSE #1 STEX_Little Whitehorse Cr	2000	0.292984	1	1.68627	303	Exclosure	Unburned	FALSE	0	0	2.62681	1544.67	1578.04	49	#DIV/0!	#DIV/0!
LITTLE WHITEHORSE #2 STEX	WWH - Whitehorse	LITTLE WHITEHORSE #2 STEX_Little Whitehorse Cr	2000	0.304585	1	1.68627	303	Exclosure	Unburned	FALSE	0	0	1.93428	1583.8	1597.33	49	#DIV/0!	#DIV/0!
LITTLE WHITEHORSE #4 STEX	WWH - Whitehorse	LITTLE WHITEHORSE #4 STEX_Little Whitehorse Cr	2000	0.403832	1	1.68627	303	Exclosure	Unburned	FALSE	0	0	1.89128	1648.15	1674.69	42	#DIV/0!	#DIV/0!
LITTLE WHITEHORSE 3# STEX	WWH - Whitehorse	LITTLE WHITEHORSE 3# STEX_Little Whitehorse Cr	2000	0.291426	1	1.68627	303	Exclosure	Unburned	FALSE	0	0	1.75171	1606.71	1638.99	45	#DIV/0!	#DIV/0!
LOWER L WHITEHORSE 1991 STEX	WWH - Whitehorse	LOWER L WHITEHORSE 1991 STEX_Little Whitehorse Cr	2000	0.346113	1	1.68627	303	Exclosure	Unburned	FALSE	0	0	0.854792	1446.63	1451.07	73	#DIV/0!	#DIV/0!
LOWER LUSCHER	WWH - Whitehorse	LOWER LUSCHER_LUSCHER	2000	0.406059	1	1.68627	303	Exclosure	Unburned	FALSE	9	3.04961	1.03788	1444.11	1474.74	193	#DIV/0!	#DIV/0!
LOWER WILLOW CREEK STEX	WWH - Willow	LOWER WILLOW CREEK STEX_Willow	2000	0.230234	1	2.08912	244	Exclosure	Unburned	FALSE	1	1.33172	1.14394	1423.4	1431.99	92	#DIV/0!	#DIV/0!
LUSCHER	WWH - Whitehorse	LUSCHER_Doolittle Cr 2	2000	0.291334	1	1.68627	303	Exclosure	Unburned	FALSE	0	0	8.09443	1566.02	1738.59	26	#DIV/0!	#DIV/0!
LUSCHER	WWH - Whitehorse	LUSCHER_Fifteenmile Cr	2000	0.353153	1	1.68627	303	Exclosure	Unburned	FALSE	0	0	4.17275	1479.75	1562.13	64	#DIV/0!	#DIV/0!
LUSCHER	WWH - Whitehorse	LUSCHER_Whitehorse Cr 3	2000	0.37505	1	1.68627	303	Exclosure	Unburned	FALSE	0	0	2.36519	1565.94	1660.32	78	#DIV/0!	#DIV/0!
LUSCHER	WWH - Whitehorse	LUSCHER_Whitehorse Cr 4	2000	0.4273	1	1.68627	303	Exclosure	Unburned	FALSE	0	0	1.97114	1479.75	1566.02	109	#DIV/0!	#DIV/0!
LUSCHER	WWH - Whitehorse	LUSCHER_Whitehorse Cr 5	2000	0.365235	1	1.68627	303	Exclosure	Unburned	FALSE	0	0	1.19206	1474.74	1479.86	176	#DIV/0!	#DIV/0!
McKinnley FFR riparian pasture	Susie	McKin_Adobe	2000	0.188179	1	2.08912	236	Conventional	Unburned	TRUE	#DIV/0!	#DIV/0!	3.0116	1675.14	1768.25	36	4.11	63
Camp Creek riparian pasture	Susie	McKin_Camp	2000	0.272289	1	2.08912	236	Conventional	Unburned	TRUE	#DIV/0!	#DIV/0!	2.60527	1707.69	1828.87	14	4.11	63
McKinnley FFR riparian pasture	Susie	McKin_Susie	2000	0.220497	1	2.08912	236	Conventional	Unburned	TRUE	#DIV/0!	#DIV/0!	0.924797	1585.66	1695.39	294	4.11	63
Camp Creek riparian pasture	Susie	McKin_Susie2	2000	0.219099	1	2.08912	236	Conventional	Unburned	TRUE	#DIV/0!	#DIV/0!	0.597796	1695.39	1719.01	208	4.11	63
Camp Creek Susie exclosure	Susie	McKin_SusieEx	2000	0.212223	1	2.08912	236	Exclosure	Unburned	TRUE	#DIV/0!	#DIV/0!	0.102158	1719.01	1719.59	141	4.11	63
Newmont exclosure	Susie	McKin_SusieExNewM	2000	0.197038	1	2.08912	236	Exclosure	Unburned	TRUE	#DIV/0!	#DIV/0!	0.347224	1579.71	1585.66	323	4.11	63
MIDDLE L WHITEHORSE 1991 STEX	WWH - Whitehorse	MIDDLE L WHITEHORSE 1991 STEX_Little Whitehorse Cr	2000	0.258809	1	1.68627	303	Exclosure	Unburned	FALSE	0	0	1.16748	1453.57	1469.45	72	#DIV/0!	#DIV/0!
Middle pasture exclosure	SFC - Hubbard Vine	Middle pasture exclosure_SF Jakes Cr	2000	0.292436	1	1.68627	288	missing	Unburned	TRUE	#DIV/0!	#DIV/0!	3.01667	1815.59	1825.39	20	#DIV/0!	#DIV/0!
MIDDLE WILLOW CREEK STEX	WWH - Willow	MIDDLE WILLOW CREEK STEX_Willow	2000	0.235211	1	2.08912	244	Exclosure	Unburned	FALSE	4	4.38763	1.0267	1433.08	1442.44	79	#DIV/0!	#DIV/0!
Middle	SFC - Hubbard Vine	Middle_Dead Bull Cr	2000	0.122072	1	1.68627	288	Conventional	Unburned	TRUE	#DIV/0!	#DIV/0!	2.59734	1757.24	1939.06	11	#DIV/0!	#DIV/0!
Middle	SFC - Hubbard Vine	Middle_Dry Fork Jakes Cr	2000	0.141236	1	1.68627	288	Conventional	Unburned	TRUE	#DIV/0!	#DIV/0!	1.82141	1772.82	1837.35	35	#DIV/0!	#DIV/0!
Middle	SFC - Hubbard Vine	Middle_Jakes Cr 1	2000	0.187763	1	1.68627	288	Conventional	Unburned	TRUE	#DIV/0!	#DIV/0!	0.428274	1765.59	1773.57	94	#DIV/0!	#DIV/0!
Middle	SFC - Hubbard Vine	Middle_Jakes Cr 2	2000	0.163381	1	1.68627	288	Conventional	Unburned	TRUE	#DIV/0!	#DIV/0!	0.76658	1773.57	1780.15	59	#DIV/0!	#DIV/0!
Middle	SFC - Hubbard Vine	Middle_NF Jakes Cr	2000	0.181178	1	1.68627	288	Conventional	Unburned	TRUE	#DIV/0!	#DIV/0!	1.99516	1779.83	1875.13	37	#DIV/0!	#DIV/0!
Middle	SFC - Hubbard Vine	Middle_SF Jakes Cr	2000	0.184778	1	1.68627	288	Conventional	Unburned	TRUE	#DIV/0!	#DIV/0!	2.50087	1780.15	1893.5	21	#DIV/0!	#DIV/0!
RED MOUNTAIN SOUTH	WWH - Whitehorse	RED MOUNTAIN SOUTH_Little Whitehorse Cr	2000	0.341221	1	1.68627	303	Conserve	Unburned	FALSE	0	0	1.50406	1531.36	1544.67	53	#DIV/0!	#DIV/0!
RED MOUNTAIN SOUTH	WWH - Willow	RED MOUNTAIN SOUTH_Willow	2000	0.328767	1	2.08912	244	Conserve	Unburned	FALSE	1	0.324875	2.42564	1468.22	1601.63	75	#DIV/0!	#DIV/0!
RED MOUNTAIN SOUTH	WWH - Willow	RED MOUNTAIN SOUTH_Willow L	2000	0.284424	1	2.08912	244	Conserve	Unburned	FALSE	2	0.267632	0.912358	1355.22	1423.4	108	#DIV/0!	#DIV/0!
South Fork Salmon Falls Creek exclosure	SFC - Cottonwood	South Fork Salmon Falls Creek exclosure_SF Salmon Falls Cr	2000	0.397781	1	1.68627	374	Exclosure	Unburned	TRUE	#DIV/0!	#DIV/0!	0.341713	1765.22	1771.21	312	#DIV/0!	#DIV/0!
Triangle	SFC - Hubbard Vine	Triangle_Dead Bull Cr	2000	0.191599	1	1.68627	288	Conventional	Unburned	TRUE	#DIV/0!	#DIV/0!	5.15523	1939.06	2152.3	5	#DIV/0!	#DIV/0!
UPPER LITTLE WHITEHORSE 1991 STEX	WWH - Whitehorse	UPPER LITTLE WHITEHORSE 1991 STEX_Little Whitehorse Cr	2000	0.311562	1	1.68627	303	Exclosure	Unburned	FALSE	0	0	1.1138	1477.79	1484.33	55	#DIV/0!	#DIV/0!
UPPER WILLOW CREEK STEX	WWH - Willow	UPPER WILLOW CREEK STEX_Willow	2000	0.240729	1	2.08912	244	Exclosure	Unburned	FALSE	2	1.05839	1.26478	1444.32	1468.22	78	#DIV/0!	#DIV/0!
V PASTURE (BC)	WWH - Whitehorse	V PASTURE (BC)_Cottonwood Cr	2000	0.344835	1	1.68627	303	Conserve	Unburned	FALSE	0	0	4.66401	1676.76	2252.98	16	#DIV/0!	#DIV/0!
V PASTURE (BC)	WWH - Whitehorse	V PASTURE (BC)_Whitehorse Cr 2	2000	0.402467	1	1.68627	303	Conserve	Unburned	FALSE	0	0	3.1335	1676.76	2004.44	57	#DIV/0!	#DIV/0!
V PASTURE (BC)	WWH - Whitehorse	V PASTURE (BC)_Whitehorse Cr 3	2000	0.390483	1	1.68627	303	Conserve	Unburned	FALSE	0	0	2.27852	1660.32	1676.76	72	#DIV/0!	#DIV/0!
W. Hubbard Sdng	SFC - Hubbard Vine	W. Hubbard Sdng_Dry Cr	2000	0.165842	1	1.68627	288	Conventional	Unburned	TRUE	#DIV/0!	#DIV/0!	1.19876	1800.22	1860.7	54	#DIV/0!	#DIV/0!
Warm Springs 1-4 pastures	SFC - Cottonwood	Warm Springs 1-4 pastures_Cottonwood Cr	2000	0.347213	1	1.68627	374	Conserve	Unburned	TRUE	#DIV/0!	#DIV/0!	0.881668	1762.88	1792.72	132	#DIV/0!	#DIV/0!
Warm Springs 1-4 pastures	SFC - Cottonwood	Warm Springs 1-4 pastures_SF Salmon Falls Cr	2000	0.596955	1	1.68627	374	Conserve	Unburned	TRUE	#DIV/0!	#DIV/0!	0.327141	1771.21	1774.28	310	#DIV/0!	#DIV/0!
Warm Springs 6 pastures	SFC - Cottonwood	Warm Springs 6 pastures_Cottonwood Cr	2000	0.392956	1	1.68627	374	Conserve	Unburned	TRUE	#DIV/0!	#DIV/0!	1.02415	1853.65	1860.78	52	#DIV/0!	#DIV/0!
WHITEHORSE	WWH - Whitehorse	WHITEHORSE_Minehole Cr	2000	0.299349	1	1.68627	303	Conserve	Unburned	FALSE	0	0	5.70641	2018.57	2185.75	4	#DIV/0!	#DIV/0!
WHITEHORSE	WWH - Whitehorse	WHITEHORSE_Whitehorse Cr 1	2000	0.35927	1	1.68627	303	Conserve	Unburned	FALSE	0	0	6.4851	2017.82	2278.24	6	#DIV/0!	#DIV/0!
WHITEHORSE	WWH - Whitehorse	WHITEHORSE_Whitehorse Cr 2	2000	0.3132	1	1.68627	303	Conserve	Unburned	FALSE	0	0	2.81071	2004.44	2018.57	10	#DIV/0!	#DIV/0!
WILLOW CREEK #7 STEX	WWH - Willow	WILLOW CREEK #7 STEX_Willow	2000	0.386645	1	2.08912	244	Exclosure	Unburned	FALSE	3	1.67447	2.20305	1673.71	1713.18	34	#DIV/0!	#DIV/0!
WILLOW CREEK EXCL #4 STEX	WWH - Whitehorse	WILLOW CREEK EXCL #4 STEX_Little Whitehorse Cr	2000	0.340844	1	1.68627	303	Exclosure	Unburned	FALSE	0	0	1.97499	1484.33	1523.05	54	#DIV/0!	#DIV/0!
WILLOW CREEK EXCL #4 STEX	WWH - Willow	WILLOW CREEK EXCL #4 STEX_Willow	2000	0.415191	1	2.08912	244	Exclosure	Unburned	FALSE	0	0	2.43201	1606.23	1623.44	43	#DIV/0!	#DIV/0!
WILLOW CREEK EXCL #5 STEX	WWH - Willow	WILLOW CREEK EXCL #5 STEX_Willow	2000	0.490599	1	2.08912	244	Exclosure	Unburned	FALSE	0	0	2.85445	1631.74	1646.15	41	#DIV/0!	#DIV/0!
WILLOW CREEK STEX #3	WWH - Willow	WILLOW CREEK STEX #3_Willow	2000	0.374353	1	2.08912	244	Exclosure	Unburned	FALSE	0	0	2.43037	1512.75	1534.45	59	#DIV/0!	#DIV/0!
WILLOW	WWH - Whitehorse	WILLOW_Little Whitehorse Cr	2000	0.404625	1	1.68627	303	Conserve	Unburned	FALSE	0	0	1.54683	1674.41	1726.48	40	#DIV/0!	#DIV/0!
WILLOW	WWH - Whitehorse	WILLOW_Little Whitehorse Cr 2	2000	0.317696	1	1.68627	303	Conserve	Unburned	FALSE	0	0	5.99293	1765.88	2228.36	12	#DIV/0!	#DIV/0!
WILLOW	WWH - Willow	WILLOW_Willow	2000	0.456367	1	2.08912	244	Conserve	Unburned	FALSE	0	0	6.17626	1713.18	2216.23	21	#DIV/0!	#DIV/0!
WILOW CREEK #6 STEX	WWH - Willow	WILOW CREEK #6 STEX_Willow	2000	0.434104	1	2.08912	244	Exclosure	Unburned	FALSE	0	0	2.43669	1654.18	1670.1	40	#DIV/0!	#DIV/0!
15-MILE	WWH - Whitehorse	15-MILE_Doolittle Cr 1	2001	0.360494	1	0.0345017	235	Conserve	Unburned	TRUE	#DIV/0!	#DIV/0!	3.36649	1896.14	2003.58	15	#DIV/0!	#DIV/0!
15-MILE	WWH - Whitehorse	15-MILE_Doolittle Cr 2	2001	0.390792	1	0.0345017	235	Conserve	Unburned	TRUE	#DIV/0!	#DIV/0!	3.23882	1880.16	1896.38	16	#DIV/0!	#DIV/0!
15-MILE	WWH - Whitehorse	15-MILE_Fifteenmile Cr	2001	0.260197	1	0.0345017	235	Conserve	Unburned	TRUE	#DIV/0!	#DIV/0!	2.45916	1562.13	1972.32	63	#DIV/0!	#DIV/0!
BEAVERDAM STEX	WWH - Willow	BEAVERDAM STEX_Willow	2001	0.387345	1	0.0345017	220	Exclosure	Unburned	TRUE	#DIV/0!	#DIV/0!	1.41271	1499.37	1506.08	60	#DIV/0!	#DIV/0!
Adobe Cr. pasture	Susie	BlueB_Adobe	2001	0.255214	1	0.542962	234	Conventional	Unburned	TRUE	#DIV/0!	#DIV/0!	3.82154	1768.25	1841.4	27	1.94	109
Stinson riparian	Susie	BlueB_BlueB	2001	0.166024	1	0.542962	234	Conventional	Unburned	TRUE	#DIV/0!	#DIV/0!	1.10258	1742.86	1803.61	47	1.94	109
Stinson riparian	Susie	BlueB_Susie	2001	0.209322	1	0.542962	234	Conventional	Unburned	TRUE	#DIV/0!	#DIV/0!	0.600038	1719.59	1765.9	141	1.94	109
Bull Camp Mntn	SFC - Hubbard Vine	Bull Camp Mntn_Bull Camp Cr	2001	0.323346	1	0.464622	311	Conserve	Unburned	TRUE	#DIV/0!	#DIV/0!	5.46839	1986.15	2341.92	18	#DIV/0!	#DIV/0!
Bull Camp Mntn	SFC - Hubbard Vine	Bull Camp Mntn_Cold Springs Cr	2001	0.356939	1	0.464622	311	Conserve	Unburned	TRUE	#DIV/0!	#DIV/0!	4.28229	2022.87	2085.2	6	#DIV/0!	#DIV/0!
CAMPGROUND STEX (KOA)	WWH - Willow	CAMPGROUND STEX (KOA)_Willow	2001	0.296122	1	0.0345017	220	Exclosure	Unburned	TRUE	#DIV/0!	#DIV/0!	2.11315	1472.97	1492.57	62	#DIV/0!	#DIV/0!
Susie Hadley Carlin Riparian pasture	Susie	CarlinField_Susie	2001	0.256522	1	0.542962	234	Conserve	Unburned	TRUE	#DIV/0!	#DIV/0!	0.443232	1519.01	1572.97	389	1.94	109
Susie Hadley Carlin Riparian pasture	Susie	CarlinField_Susie2	2001	0.463272	1	0.542962	234	Conserve	Unburned	TRUE	#DIV/0!	#DIV/0!	0.647223	1572.97	1579.68	325	1.94	109
Choke-a-man pasture 1	SFC - Cottonwood	Choke-a-man pasture 1_Cottonwood Cr	2001	0.424846	1	0.464622	334	Conserve	Unburned	TRUE	#DIV/0!	#DIV/0!	0.755701	1838.3	1853.99	92	#DIV/0!	#DIV/0!
Choke-a-man pasture 1	SFC - Cottonwood	Choke-a-man pasture 1_MF Cottonwood Cr	2001	0.314582	1	0.464622	334	Conserve	Unburned	TRUE	#DIV/0!	#DIV/0!	1.41319	1853.41	1858.45	18	#DIV/0!	#DIV/0!
Choke-a-man pasture 1	SFC - Cottonwood	Choke-a-man pasture 1_NF Cottonwood Cr	2001	0.312906	1	0.464622	334	Conserve	Unburned	TRUE	#DIV/0!	#DIV/0!	2.42287	1848.48	1862.85	19	#DIV/0!	#DIV/0!
Cottonwood 1, 4 exclosure	SFC - Cottonwood	Cottonwood 1, 4 exclosure_Cottonwood Cr	2001	0.33993	1	0.464622	334	Exclosure	Recovery	TRUE	#DIV/0!	#DIV/0!	1.35848	1902.78	1914.87	41	#DIV/0!	#DIV/0!
Cottonwood 1, 4 pastures	SFC - Cottonwood	Cottonwood 1, 4 pastures_Cottonwood Cr	2001	0.352594	1	0.464622	334	Conserve	Recovery	TRUE	#DIV/0!	#DIV/0!	1.87278	1914.87	1975.44	41	#DIV/0!	#DIV/0!
Cottonwood 2 pastures	SFC - Cottonwood	Cottonwood 2 pastures_Cottonwood Cr	2001	0.354667	1	0.464622	334	Conserve	Recovery	TRUE	#DIV/0!	#DIV/0!	1.4299	1860.78	1902.78	52	#DIV/0!	#DIV/0!
Cottonwood Riparian pasture	SFC - Cottonwood	Cottonwood Riparian pasture_Salmon Falls Cr	2001	0.337955	1	0.464622	334	Conserve	Unburned	TRUE	#DIV/0!	#DIV/0!	0.307983	1740.87	1762.88	488	#DIV/0!	#DIV/0!
Dry Crk Mntn	SFC - Hubbard Vine	Dry Crk Mntn_Dry Cr	2001	0.299254	1	0.464622	311	Conserve	Unburned	TRUE	#DIV/0!	#DIV/0!	6.87306	1950.13	2473.34	18	#DIV/0!	#DIV/0!
E. Hubbard Sdng	SFC - Hubbard Vine	E. Hubbard Sdng_Bull Camp Cr	2001	0.121948	1	0.464622	311	Conserve	Unburned	TRUE	#DIV/0!	#DIV/0!	0.938864	1773.89	1801.22	28	#DIV/0!	#DIV/0!
E. Hubbard Sdng	SFC - Hubbard Vine	E. Hubbard Sdng_Dry Cr 1	2001	0.100187	1	0.464622	311	Conserve	Unburned	TRUE	#DIV/0!	#DIV/0!	0.853677	1740.76	1776.25	88	#DIV/0!	#DIV/0!
E. Hubbard Sdng	SFC - Hubbard Vine	E. Hubbard Sdng_Dry Cr 2	2001	0.0990962	1	0.464622	311	Conserve	Unburned	TRUE	#DIV/0!	#DIV/0!	1.0816	1776.25	1800.22	56	#DIV/0!	#DIV/0!
Flat	SFC - Hubbard Vine	Flat_Bull Camp Cr	2001	0.14534	1	0.464622	311	Conserve	Unburned	TRUE	#DIV/0!	#DIV/0!	1.64042	1804.68	1894.23	25	#DIV/0!	#DIV/0!
Flat	SFC - Hubbard Vine	Flat_Cold Springs Cr	2001	0.129796	1	0.464622	311	Conserve	Unburned	TRUE	#DIV/0!	#DIV/0!	1.28434	1787.72	1915.05	29	#DIV/0!	#DIV/0!
Flat	SFC - Hubbard Vine	Flat_Dry Cr	2001	0.162798	1	0.464622	311	Conserve	Unburned	TRUE	#DIV/0!	#DIV/0!	1.17459	1860.7	1890.9	30	#DIV/0!	#DIV/0!
Flat	SFC - Hubbard Vine	Flat_Willow Cr	2001	0.127762	1	0.464622	311	Conserve	Unburned	TRUE	#DIV/0!	#DIV/0!	0.868462	1767.47	1876.97	94	#DIV/0!	#DIV/0!
Goat Creek 1, 6 pastures	SFC - Cottonwood	Goat Creek 1, 6 pastures_Goat Cr	2001	0.240792	1	0.464622	334	Conserve	Recovery	TRUE	#DIV/0!	#DIV/0!	4.34405	1901.8	1971.28	8	#DIV/0!	#DIV/0!
Goat Creek 3, 4 Exclosure	SFC - Cottonwood	Goat Creek 3, 4 Exclosure_MF Cottonwood Cr	2001	0.297957	1	0.464622	334	Exclosure	Recovery	TRUE	#DIV/0!	#DIV/0!	2.9515	1887.76	1914.38	8	#DIV/0!	#DIV/0!
Goat Creek 3, 4 pastures	SFC - Cottonwood	Goat Creek 3, 4 pastures_MF Cottonwood Cr	2001	0.247529	1	0.464622	334	Conserve	Recovery	TRUE	#DIV/0!	#DIV/0!	4.53564	1914.38	1965.01	8	#DIV/0!	#DIV/0!
Goat Creek 3, 4 pastures	SFC - Cottonwood	Goat Creek 3, 4 pastures_NF Cottonwood Cr	2001	0.251861	1	0.464622	334	Conserve	Recovery	TRUE	#DIV/0!	#DIV/0!	3.0379	1901.44	1955.13	16	#DIV/0!	#DIV/0!
Goat Creek 5 Exclosure	SFC - Cottonwood	Goat Creek 5 Exclosure_NF Cottonwood Cr	2001	0.36105	1	0.464622	334	Exclosure	Recovery	TRUE	#DIV/0!	#DIV/0!	1.93885	1881.74	1899.83	17	#DIV/0!	#DIV/0!
Goat Creek 5 pastures	SFC - Cottonwood	Goat Creek 5 pastures_MF Cottonwood Cr	2001	0.29336	1	0.464622	334	Conserve	Unburned	TRUE	#DIV/0!	#DIV/0!	1.78292	1858.45	1887.76	18	#DIV/0!	#DIV/0!
Goat Creek 5 pastures	SFC - Cottonwood	Goat Creek 5 pastures_NF Cottonwood Cr	2001	0.347484	1	0.464622	334	Conserve	Unburned	TRUE	#DIV/0!	#DIV/0!	1.50382	1862.85	1901.44	19	#DIV/0!	#DIV/0!
Susie Hadley Carlin Riparian pasture	Susie	Hadley_Susie	2001	0.221774	1	0.542962	234	Conserve	Unburned	TRUE	#DIV/0!	#DIV/0!	0.402953	1497.71	1519.01	476	1.94	109
Jakes Crk Mntn	SFC - Hubbard Vine	Jakes Crk Mntn_MF Jakes Cr	2001	0.257195	1	0.464622	311	Conserve	Unburned	TRUE	#DIV/0!	#DIV/0!	6.4844	1937.53	2156.09	8	#DIV/0!	#DIV/0!
Jakes Crk Mntn	SFC - Hubbard Vine	Jakes Crk Mntn_NF Jakes Cr	2001	0.230184	1	0.464622	311	Conserve	Unburned	TRUE	#DIV/0!	#DIV/0!	7.46069	1912.01	2183.45	7	#DIV/0!	#DIV/0!
Jakes Crk Mntn	SFC - Hubbard Vine	Jakes Crk Mntn_SF Jakes Cr	2001	0.308136	1	0.464622	311	Conserve	Unburned	TRUE	#DIV/0!	#DIV/0!	6.25134	1893.5	2378.1	15	#DIV/0!	#DIV/0!
JUG SPRINGS STR EXCL	WWH - Whitehorse	JUG SPRINGS STR EXCL_Doolittle Cr 2	2001	0.357393	1	0.0345017	235	Exclosure	Unburned	TRUE	#DIV/0!	#DIV/0!	4.6628	1738.59	1880.16	20	#DIV/0!	#DIV/0!
JUG SPRINGS	WWH - Whitehorse	JUG SPRINGS_Dry Cr	2001	0.288416	1	0.0345017	235	Conventional	Unburned	TRUE	#DIV/0!	#DIV/0!	4.50257	1896.38	2016.61	7	#DIV/0!	#DIV/0!
LITTLE WHITEHORSE #1 STEX	WWH - Whitehorse	LITTLE WHITEHORSE #1 STEX_Little Whitehorse Cr	2001	0.28977	1	0.0345017	235	Exclosure	Unburned	TRUE	#DIV/0!	#DIV/0!	2.62681	1544.67	1578.04	49	#DIV/0!	#DIV/0!
LITTLE WHITEHORSE #2 STEX	WWH - Whitehorse	LITTLE WHITEHORSE #2 STEX_Little Whitehorse Cr	2001	0.293887	1	0.0345017	235	Exclosure	Unburned	TRUE	#DIV/0!	#DIV/0!	1.93428	1583.8	1597.33	49	#DIV/0!	#DIV/0!
LITTLE WHITEHORSE #4 STEX	WWH - Whitehorse	LITTLE WHITEHORSE #4 STEX_Little Whitehorse Cr	2001	0.388648	1	0.0345017	235	Exclosure	Unburned	TRUE	#DIV/0!	#DIV/0!	1.89128	1648.15	1674.69	42	#DIV/0!	#DIV/0!
LITTLE WHITEHORSE 3# STEX	WWH - Whitehorse	LITTLE WHITEHORSE 3# STEX_Little Whitehorse Cr	2001	0.288243	1	0.0345017	235	Exclosure	Unburned	TRUE	#DIV/0!	#DIV/0!	1.75171	1606.71	1638.99	45	#DIV/0!	#DIV/0!
LOWER L WHITEHORSE 1991 STEX	WWH - Whitehorse	LOWER L WHITEHORSE 1991 STEX_Little Whitehorse Cr	2001	0.32335	1	0.0345017	235	Exclosure	Unburned	TRUE	#DIV/0!	#DIV/0!	0.854792	1446.63	1451.07	73	#DIV/0!	#DIV/0!
LOWER LUSCHER	WWH - Whitehorse	LOWER LUSCHER_LUSCHER	2001	0.395682	1	0.0345017	235	Exclosure	Unburned	TRUE	#DIV/0!	#DIV/0!	1.03788	1444.11	1474.74	193	#DIV/0!	#DIV/0!
LOWER WILLOW CREEK STEX	WWH - Willow	LOWER WILLOW CREEK STEX_Willow	2001	0.228833	1	0.0345017	220	Exclosure	Unburned	TRUE	#DIV/0!	#DIV/0!	1.14394	1423.4	1431.99	92	#DIV/0!	#DIV/0!
LUSCHER	WWH - Whitehorse	LUSCHER_Doolittle Cr 2	2001	0.298588	1	0.0345017	235	Exclosure	Unburned	TRUE	#DIV/0!	#DIV/0!	8.09443	1566.02	1738.59	26	#DIV/0!	#DIV/0!
LUSCHER	WWH - Whitehorse	LUSCHER_Fifteenmile Cr	2001	0.365483	1	0.0345017	235	Exclosure	Unburned	TRUE	#DIV/0!	#DIV/0!	4.17275	1479.75	1562.13	64	#DIV/0!	#DIV/0!
LUSCHER	WWH - Whitehorse	LUSCHER_Whitehorse Cr 3	2001	0.359987	1	0.0345017	235	Exclosure	Unburned	TRUE	#DIV/0!	#DIV/0!	2.36519	1565.94	1660.32	78	#DIV/0!	#DIV/0!
LUSCHER	WWH - Whitehorse	LUSCHER_Whitehorse Cr 4	2001	0.412787	1	0.0345017	235	Exclosure	Unburned	TRUE	#DIV/0!	#DIV/0!	1.97114	1479.75	1566.02	109	#DIV/0!	#DIV/0!
LUSCHER	WWH - Whitehorse	LUSCHER_Whitehorse Cr 5	2001	0.37721	1	0.0345017	235	Exclosure	Unburned	TRUE	#DIV/0!	#DIV/0!	1.19206	1474.74	1479.86	176	#DIV/0!	#DIV/0!
McKinnley FFR riparian pasture	Susie	McKin_Adobe	2001	0.1962	1	0.542962	234	Conventional	Unburned	TRUE	#DIV/0!	#DIV/0!	3.0116	1675.14	1768.25	36	1.94	109
Camp Creek riparian pasture	Susie	McKin_Camp	2001	0.286051	1	0.542962	234	Conventional	Unburned	TRUE	#DIV/0!	#DIV/0!	2.60527	1707.69	1828.87	14	1.94	109
McKinnley FFR riparian pasture	Susie	McKin_Susie	2001	0.236964	1	0.542962	234	Conventional	Unburned	TRUE	#DIV/0!	#DIV/0!	0.924797	1585.66	1695.39	294	1.94	109
Camp Creek riparian pasture	Susie	McKin_Susie2	2001	0.234622	1	0.542962	234	Conventional	Unburned	TRUE	#DIV/0!	#DIV/0!	0.597796	1695.39	1719.01	208	1.94	109
Camp Creek Susie exclosure	Susie	McKin_SusieEx	2001	0.234111	1	0.542962	234	Exclosure	Unburned	TRUE	#DIV/0!	#DIV/0!	0.102158	1719.01	1719.59	141	1.94	109
Newmont exclosure	Susie	McKin_SusieExNewM	2001	0.218744	1	0.542962	234	Exclosure	Unburned	TRUE	#DIV/0!	#DIV/0!	0.347224	1579.71	1585.66	323	1.94	109
MIDDLE L WHITEHORSE 1991 STEX	WWH - Whitehorse	MIDDLE L WHITEHORSE 1991 STEX_Little Whitehorse Cr	2001	0.249692	1	0.0345017	235	Exclosure	Unburned	TRUE	#DIV/0!	#DIV/0!	1.16748	1453.57	1469.45	72	#DIV/0!	#DIV/0!
Middle pasture exclosure	SFC - Hubbard Vine	Middle pasture exclosure_SF Jakes Cr	2001	0.289668	1	0.464622	311	missing	Unburned	TRUE	#DIV/0!	#DIV/0!	3.01667	1815.59	1825.39	20	#DIV/0!	#DIV/0!
MIDDLE WILLOW CREEK STEX	WWH - Willow	MIDDLE WILLOW CREEK STEX_Willow	2001	0.227962	1	0.0345017	220	Exclosure	Unburned	TRUE	#DIV/0!	#DIV/0!	1.0267	1433.08	1442.44	79	#DIV/0!	#DIV/0!
Middle	SFC - Hubbard Vine	Middle_Dead Bull Cr	2001	0.114668	1	0.464622	311	Conserve	Unburned	TRUE	#DIV/0!	#DIV/0!	2.59734	1757.24	1939.06	11	#DIV/0!	#DIV/0!
Middle	SFC - Hubbard Vine	Middle_Dry Fork Jakes Cr	2001	0.129978	1	0.464622	311	Conserve	Unburned	TRUE	#DIV/0!	#DIV/0!	1.82141	1772.82	1837.35	35	#DIV/0!	#DIV/0!
Middle	SFC - Hubbard Vine	Middle_Jakes Cr 1	2001	0.176979	1	0.464622	311	Conserve	Unburned	TRUE	#DIV/0!	#DIV/0!	0.428274	1765.59	1773.57	94	#DIV/0!	#DIV/0!
Middle	SFC - Hubbard Vine	Middle_Jakes Cr 2	2001	0.153623	1	0.464622	311	Conserve	Unburned	TRUE	#DIV/0!	#DIV/0!	0.76658	1773.57	1780.15	59	#DIV/0!	#DIV/0!
Middle	SFC - Hubbard Vine	Middle_NF Jakes Cr	2001	0.177132	1	0.464622	311	Conserve	Unburned	TRUE	#DIV/0!	#DIV/0!	1.99516	1779.83	1875.13	37	#DIV/0!	#DIV/0!
Middle	SFC - Hubbard Vine	Middle_SF Jakes Cr	2001	0.182181	1	0.464622	311	Conserve	Unburned	TRUE	#DIV/0!	#DIV/0!	2.50087	1780.15	1893.5	21	#DIV/0!	#DIV/0!
RED MOUNTAIN SOUTH	WWH - Whitehorse	RED MOUNTAIN SOUTH_Little Whitehorse Cr	2001	0.345702	1	0.0345017	235	Conserve	Unburned	TRUE	#DIV/0!	#DIV/0!	1.50406	1531.36	1544.67	53	#DIV/0!	#DIV/0!
RED MOUNTAIN SOUTH	WWH - Willow	RED MOUNTAIN SOUTH_Willow	2001	0.333092	1	0.0345017	220	Conserve	Unburned	TRUE	#DIV/0!	#DIV/0!	2.42564	1468.22	1601.63	75	#DIV/0!	#DIV/0!
RED MOUNTAIN SOUTH	WWH - Willow	RED MOUNTAIN SOUTH_Willow L	2001	0.266547	1	0.0345017	220	Conserve	Unburned	TRUE	#DIV/0!	#DIV/0!	0.912358	1355.22	1423.4	108	#DIV/0!	#DIV/0!
South Fork Salmon Falls Creek exclosure	SFC - Cottonwood	South Fork Salmon Falls Creek exclosure_SF Salmon Falls Cr	2001	0.378196	1	0.464622	334	Exclosure	Unburned	TRUE	#DIV/0!	#DIV/0!	0.341713	1765.22	1771.21	312	#DIV/0!	#DIV/0!
Triangle	SFC - Hubbard Vine	Triangle_Dead Bull Cr	2001	0.177882	1	0.464622	311	Conserve	Unburned	TRUE	#DIV/0!	#DIV/0!	5.15523	1939.06	2152.3	5	#DIV/0!	#DIV/0!
UPPER LITTLE WHITEHORSE 1991 STEX	WWH - Whitehorse	UPPER LITTLE WHITEHORSE 1991 STEX_Little Whitehorse Cr	2001	0.292229	1	0.0345017	235	Exclosure	Unburned	TRUE	#DIV/0!	#DIV/0!	1.1138	1477.79	1484.33	55	#DIV/0!	#DIV/0!
UPPER WILLOW CREEK STEX	WWH - Willow	UPPER WILLOW CREEK STEX_Willow	2001	0.236389	1	0.0345017	220	Exclosure	Unburned	TRUE	#DIV/0!	#DIV/0!	1.26478	1444.32	1468.22	78	#DIV/0!	#DIV/0!
V PASTURE (BC)	WWH - Whitehorse	V PASTURE (BC)_Cottonwood Cr	2001	0.338114	1	0.0345017	235	Conserve	Unburned	TRUE	#DIV/0!	#DIV/0!	4.66401	1676.76	2252.98	16	#DIV/0!	#DIV/0!
V PASTURE (BC)	WWH - Whitehorse	V PASTURE (BC)_Whitehorse Cr 2	2001	0.410726	1	0.0345017	235	Conserve	Unburned	TRUE	#DIV/0!	#DIV/0!	3.1335	1676.76	2004.44	57	#DIV/0!	#DIV/0!
V PASTURE (BC)	WWH - Whitehorse	V PASTURE (BC)_Whitehorse Cr 3	2001	0.376148	1	0.0345017	235	Conserve	Unburned	TRUE	#DIV/0!	#DIV/0!	2.27852	1660.32	1676.76	72	#DIV/0!	#DIV/0!
W. Hubbard Sdng	SFC - Hubbard Vine	W. Hubbard Sdng_Dry Cr	2001	0.132805	1	0.464622	311	Conserve	Unburned	TRUE	#DIV/0!	#DIV/0!	1.19876	1800.22	1860.7	54	#DIV/0!	#DIV/0!
Warm Springs 1-4 pastures	SFC - Cottonwood	Warm Springs 1-4 pastures_Cottonwood Cr	2001	0.32057	1	0.464622	334	Conserve	Unburned	TRUE	#DIV/0!	#DIV/0!	0.881668	1762.88	1792.72	132	#DIV/0!	#DIV/0!
Warm Springs 1-4 pastures	SFC - Cottonwood	Warm Springs 1-4 pastures_SF Salmon Falls Cr	2001	0.569489	1	0.464622	334	Conserve	Unburned	TRUE	#DIV/0!	#DIV/0!	0.327141	1771.21	1774.28	310	#DIV/0!	#DIV/0!
Warm Springs 6 pastures	SFC - Cottonwood	Warm Springs 6 pastures_Cottonwood Cr	2001	0.360179	1	0.464622	334	Conserve	Unburned	TRUE	#DIV/0!	#DIV/0!	1.02415	1853.65	1860.78	52	#DIV/0!	#DIV/0!
WHITEHORSE	WWH - Whitehorse	WHITEHORSE_Minehole Cr	2001	0.300393	1	0.0345017	235	Conserve	Unburned	TRUE	#DIV/0!	#DIV/0!	5.70641	2018.57	2185.75	4	#DIV/0!	#DIV/0!
WHITEHORSE	WWH - Whitehorse	WHITEHORSE_Whitehorse Cr 1	2001	0.336858	1	0.0345017	235	Conserve	Unburned	TRUE	#DIV/0!	#DIV/0!	6.4851	2017.82	2278.24	6	#DIV/0!	#DIV/0!
WHITEHORSE	WWH - Whitehorse	WHITEHORSE_Whitehorse Cr 2	2001	0.31831	1	0.0345017	235	Conserve	Unburned	TRUE	#DIV/0!	#DIV/0!	2.81071	2004.44	2018.57	10	#DIV/0!	#DIV/0!
WILLOW CREEK #7 STEX	WWH - Willow	WILLOW CREEK #7 STEX_Willow	2001	0.370023	1	0.0345017	220	Exclosure	Unburned	TRUE	#DIV/0!	#DIV/0!	2.20305	1673.71	1713.18	34	#DIV/0!	#DIV/0!
WILLOW CREEK EXCL #4 STEX	WWH - Whitehorse	WILLOW CREEK EXCL #4 STEX_Little Whitehorse Cr	2001	0.328514	1	0.0345017	235	Exclosure	Unburned	TRUE	#DIV/0!	#DIV/0!	1.97499	1484.33	1523.05	54	#DIV/0!	#DIV/0!
WILLOW CREEK EXCL #4 STEX	WWH - Willow	WILLOW CREEK EXCL #4 STEX_Willow	2001	0.406205	1	0.0345017	220	Exclosure	Unburned	TRUE	#DIV/0!	#DIV/0!	2.43201	1606.23	1623.44	43	#DIV/0!	#DIV/0!
WILLOW CREEK EXCL #5 STEX	WWH - Willow	WILLOW CREEK EXCL #5 STEX_Willow	2001	0.481315	1	0.0345017	220	Exclosure	Unburned	TRUE	#DIV/0!	#DIV/0!	2.85445	1631.74	1646.15	41	#DIV/0!	#DIV/0!
WILLOW CREEK STEX #3	WWH - Willow	WILLOW CREEK STEX #3_Willow	2001	0.384818	1	0.0345017	220	Exclosure	Unburned	TRUE	#DIV/0!	#DIV/0!	2.43037	1512.75	1534.45	59	#DIV/0!	#DIV/0!
WILLOW	WWH - Whitehorse	WILLOW_Little Whitehorse Cr	2001	0.407584	1	0.0345017	235	Conserve	Unburned	TRUE	#DIV/0!	#DIV/0!	1.54683	1674.41	1726.48	40	#DIV/0!	#DIV/0!
WILLOW	WWH - Whitehorse	WILLOW_Little Whitehorse Cr 2	2001	0.309996	1	0.0345017	235	Conserve	Unburned	TRUE	#DIV/0!	#DIV/0!	5.99293	1765.88	2228.36	12	#DIV/0!	#DIV/0!
WILLOW	WWH - Willow	WILLOW_Willow	2001	0.454894	1	0.0345017	220	Conserve	Unburned	TRUE	#DIV/0!	#DIV/0!	6.17626	1713.18	2216.23	21	#DIV/0!	#DIV/0!
WILOW CREEK #6 STEX	WWH - Willow	WILOW CREEK #6 STEX_Willow	2001	0.421793	1	0.0345017	220	Exclosure	Unburned	TRUE	#DIV/0!	#DIV/0!	2.43669	1654.18	1670.1	40	#DIV/0!	#DIV/0!
15-MILE	WWH - Whitehorse	15-MILE_Doolittle Cr 1	2002	0.388226	1	0.902159	303	Conserve	Unburned	TRUE	#DIV/0!	#DIV/0!	3.36649	1896.14	2003.58	15	#DIV/0!	#DIV/0!
15-MILE	WWH - Whitehorse	15-MILE_Doolittle Cr 2	2002	0.417387	1	0.902159	303	Conserve	Unburned	TRUE	#DIV/0!	#DIV/0!	3.23882	1880.16	1896.38	16	#DIV/0!	#DIV/0!
15-MILE	WWH - Whitehorse	15-MILE_Fifteenmile Cr	2002	0.297641	1	0.902159	303	Conserve	Unburned	TRUE	#DIV/0!	#DIV/0!	2.45916	1562.13	1972.32	63	#DIV/0!	#DIV/0!
BEAVERDAM STEX	WWH - Willow	BEAVERDAM STEX_Willow	2002	0.378939	1	1.13379	232	Exclosure	Unburned	TRUE	#DIV/0!	#DIV/0!	1.41271	1499.37	1506.08	60	#DIV/0!	#DIV/0!
Adobe Cr. pasture	Susie	BlueB_Adobe	2002	0.275833	1	0.464622	274	Conventional	Unburned	TRUE	#DIV/0!	#DIV/0!	3.82154	1768.25	1841.4	27	7.41	325
Stinson riparian	Susie	BlueB_BlueB	2002	0.220217	1	0.464622	274	Conventional	Unburned	TRUE	#DIV/0!	#DIV/0!	1.10258	1742.86	1803.61	47	7.41	325
Stinson riparian	Susie	BlueB_Susie	2002	0.25454	1	0.464622	274	Conventional	Unburned	TRUE	#DIV/0!	#DIV/0!	0.600038	1719.59	1765.9	141	7.41	325
Bull Camp Mntn	SFC - Hubbard Vine	Bull Camp Mntn_Bull Camp Cr	2002	0.44172	1	0.711032	357	Conserve	Unburned	TRUE	#DIV/0!	#DIV/0!	5.46839	1986.15	2341.92	18	#DIV/0!	#DIV/0!
Bull Camp Mntn	SFC - Hubbard Vine	Bull Camp Mntn_Cold Springs Cr	2002	0.463073	1	0.711032	357	Conserve	Unburned	TRUE	#DIV/0!	#DIV/0!	4.28229	2022.87	2085.2	6	#DIV/0!	#DIV/0!
CAMPGROUND STEX (KOA)	WWH - Willow	CAMPGROUND STEX (KOA)_Willow	2002	0.283973	1	1.13379	232	Exclosure	Unburned	TRUE	#DIV/0!	#DIV/0!	2.11315	1472.97	1492.57	62	#DIV/0!	#DIV/0!
Susie Hadley Carlin Riparian pasture	Susie	CarlinField_Susie	2002	0.310456	1	0.464622	274	Conserve	Unburned	TRUE	#DIV/0!	#DIV/0!	0.443232	1519.01	1572.97	389	7.41	325
Susie Hadley Carlin Riparian pasture	Susie	CarlinField_Susie2	2002	0.478396	1	0.464622	274	Conserve	Unburned	TRUE	#DIV/0!	#DIV/0!	0.647223	1572.97	1579.68	325	7.41	325
Choke-a-man pasture 1	SFC - Cottonwood	Choke-a-man pasture 1_Cottonwood Cr	2002	0.422328	1	0.624788	390	Conserve	Unburned	TRUE	#DIV/0!	#DIV/0!	0.755701	1838.3	1853.99	92	#DIV/0!	#DIV/0!
Choke-a-man pasture 1	SFC - Cottonwood	Choke-a-man pasture 1_MF Cottonwood Cr	2002	0.332145	1	0.624788	390	Conserve	Unburned	TRUE	#DIV/0!	#DIV/0!	1.41319	1853.41	1858.45	18	#DIV/0!	#DIV/0!
Choke-a-man pasture 1	SFC - Cottonwood	Choke-a-man pasture 1_NF Cottonwood Cr	2002	0.327112	1	0.624788	390	Conserve	Unburned	TRUE	#DIV/0!	#DIV/0!	2.42287	1848.48	1862.85	19	#DIV/0!	#DIV/0!
Cottonwood 1, 4 exclosure	SFC - Cottonwood	Cottonwood 1, 4 exclosure_Cottonwood Cr	2002	0.431924	1	0.624788	390	Exclosure	Unburned	TRUE	#DIV/0!	#DIV/0!	1.35848	1902.78	1914.87	41	#DIV/0!	#DIV/0!
Cottonwood 1, 4 pastures	SFC - Cottonwood	Cottonwood 1, 4 pastures_Cottonwood Cr	2002	0.406339	1	0.624788	390	Conserve	Unburned	TRUE	#DIV/0!	#DIV/0!	1.87278	1914.87	1975.44	41	#DIV/0!	#DIV/0!
Cottonwood 2 pastures	SFC - Cottonwood	Cottonwood 2 pastures_Cottonwood Cr	2002	0.419085	1	0.624788	390	Conserve	Unburned	TRUE	#DIV/0!	#DIV/0!	1.4299	1860.78	1902.78	52	#DIV/0!	#DIV/0!
Cottonwood Riparian pasture	SFC - Cottonwood	Cottonwood Riparian pasture_Salmon Falls Cr	2002	0.440658	1	0.624788	390	Conserve	Unburned	TRUE	#DIV/0!	#DIV/0!	0.307983	1740.87	1762.88	488	#DIV/0!	#DIV/0!
Dry Crk Mntn	SFC - Hubbard Vine	Dry Crk Mntn_Dry Cr	2002	0.366312	1	0.711032	357	Conserve	Unburned	TRUE	#DIV/0!	#DIV/0!	6.87306	1950.13	2473.34	18	#DIV/0!	#DIV/0!
E. Hubbard Sdng	SFC - Hubbard Vine	E. Hubbard Sdng_Bull Camp Cr	2002	0.191723	1	0.711032	357	Conserve	Unburned	TRUE	#DIV/0!	#DIV/0!	0.938864	1773.89	1801.22	28	#DIV/0!	#DIV/0!
E. Hubbard Sdng	SFC - Hubbard Vine	E. Hubbard Sdng_Dry Cr 1	2002	0.143538	1	0.711032	357	Conserve	Unburned	TRUE	#DIV/0!	#DIV/0!	0.853677	1740.76	1776.25	88	#DIV/0!	#DIV/0!
E. Hubbard Sdng	SFC - Hubbard Vine	E. Hubbard Sdng_Dry Cr 2	2002	0.146694	1	0.711032	357	Conserve	Unburned	TRUE	#DIV/0!	#DIV/0!	1.0816	1776.25	1800.22	56	#DIV/0!	#DIV/0!
Flat	SFC - Hubbard Vine	Flat_Bull Camp Cr	2002	0.232974	1	0.711032	357	Conserve	Unburned	TRUE	#DIV/0!	#DIV/0!	1.64042	1804.68	1894.23	25	#DIV/0!	#DIV/0!
Flat	SFC - Hubbard Vine	Flat_Cold Springs Cr	2002	0.205118	1	0.711032	357	Conserve	Unburned	TRUE	#DIV/0!	#DIV/0!	1.28434	1787.72	1915.05	29	#DIV/0!	#DIV/0!
Flat	SFC - Hubbard Vine	Flat_Dry Cr	2002	0.232431	1	0.711032	357	Conserve	Unburned	TRUE	#DIV/0!	#DIV/0!	1.17459	1860.7	1890.9	30	#DIV/0!	#DIV/0!
Flat	SFC - Hubbard Vine	Flat_Willow Cr	2002	0.2091	1	0.711032	357	Conserve	Unburned	TRUE	#DIV/0!	#DIV/0!	0.868462	1767.47	1876.97	94	#DIV/0!	#DIV/0!
Goat Creek 1, 6 pastures	SFC - Cottonwood	Goat Creek 1, 6 pastures_Goat Cr	2002	0.283564	1	0.624788	390	Conserve	Unburned	TRUE	#DIV/0!	#DIV/0!	4.34405	1901.8	1971.28	8	#DIV/0!	#DIV/0!
Goat Creek 3, 4 Exclosure	SFC - Cottonwood	Goat Creek 3, 4 Exclosure_MF Cottonwood Cr	2002	0.350378	1	0.624788	390	Exclosure	Unburned	TRUE	#DIV/0!	#DIV/0!	2.9515	1887.76	1914.38	8	#DIV/0!	#DIV/0!
Goat Creek 3, 4 pastures	SFC - Cottonwood	Goat Creek 3, 4 pastures_MF Cottonwood Cr	2002	0.296613	1	0.624788	390	Conserve	Unburned	TRUE	#DIV/0!	#DIV/0!	4.53564	1914.38	1965.01	8	#DIV/0!	#DIV/0!
Goat Creek 3, 4 pastures	SFC - Cottonwood	Goat Creek 3, 4 pastures_NF Cottonwood Cr	2002	0.314709	1	0.624788	390	Conserve	Unburned	TRUE	#DIV/0!	#DIV/0!	3.0379	1901.44	1955.13	16	#DIV/0!	#DIV/0!
Goat Creek 5 Exclosure	SFC - Cottonwood	Goat Creek 5 Exclosure_NF Cottonwood Cr	2002	0.399662	1	0.624788	390	Exclosure	Unburned	TRUE	#DIV/0!	#DIV/0!	1.93885	1881.74	1899.83	17	#DIV/0!	#DIV/0!
Goat Creek 5 pastures	SFC - Cottonwood	Goat Creek 5 pastures_MF Cottonwood Cr	2002	0.34452	1	0.624788	390	Conserve	Unburned	TRUE	#DIV/0!	#DIV/0!	1.78292	1858.45	1887.76	18	#DIV/0!	#DIV/0!
Goat Creek 5 pastures	SFC - Cottonwood	Goat Creek 5 pastures_NF Cottonwood Cr	2002	0.371968	1	0.624788	390	Conserve	Unburned	TRUE	#DIV/0!	#DIV/0!	1.50382	1862.85	1901.44	19	#DIV/0!	#DIV/0!
Susie Hadley Carlin Riparian pasture	Susie	Hadley_Susie	2002	0.249955	1	0.464622	274	Conserve	Unburned	TRUE	#DIV/0!	#DIV/0!	0.402953	1497.71	1519.01	476	7.41	325
Jakes Crk Mntn	SFC - Hubbard Vine	Jakes Crk Mntn_MF Jakes Cr	2002	0.325889	1	0.711032	357	Conserve	Unburned	TRUE	#DIV/0!	#DIV/0!	6.4844	1937.53	2156.09	8	#DIV/0!	#DIV/0!
Jakes Crk Mntn	SFC - Hubbard Vine	Jakes Crk Mntn_NF Jakes Cr	2002	0.333907	1	0.711032	357	Conserve	Unburned	TRUE	#DIV/0!	#DIV/0!	7.46069	1912.01	2183.45	7	#DIV/0!	#DIV/0!
Jakes Crk Mntn	SFC - Hubbard Vine	Jakes Crk Mntn_SF Jakes Cr	2002	0.404985	1	0.711032	357	Conserve	Unburned	TRUE	#DIV/0!	#DIV/0!	6.25134	1893.5	2378.1	15	#DIV/0!	#DIV/0!
JUG SPRINGS STR EXCL	WWH - Whitehorse	JUG SPRINGS STR EXCL_Doolittle Cr 2	2002	0.359456	1	0.902159	303	Exclosure	Unburned	TRUE	#DIV/0!	#DIV/0!	4.6628	1738.59	1880.16	20	#DIV/0!	#DIV/0!
JUG SPRINGS	WWH - Whitehorse	JUG SPRINGS_Dry Cr	2002	0.357504	1	0.902159	303	Conventional	Unburned	TRUE	#DIV/0!	#DIV/0!	4.50257	1896.38	2016.61	7	#DIV/0!	#DIV/0!
LITTLE WHITEHORSE #1 STEX	WWH - Whitehorse	LITTLE WHITEHORSE #1 STEX_Little Whitehorse Cr	2002	0.283004	1	0.902159	303	Exclosure	Unburned	TRUE	#DIV/0!	#DIV/0!	2.62681	1544.67	1578.04	49	#DIV/0!	#DIV/0!
LITTLE WHITEHORSE #2 STEX	WWH - Whitehorse	LITTLE WHITEHORSE #2 STEX_Little Whitehorse Cr	2002	0.302255	1	0.902159	303	Exclosure	Unburned	TRUE	#DIV/0!	#DIV/0!	1.93428	1583.8	1597.33	49	#DIV/0!	#DIV/0!
LITTLE WHITEHORSE #4 STEX	WWH - Whitehorse	LITTLE WHITEHORSE #4 STEX_Little Whitehorse Cr	2002	0.400033	1	0.902159	303	Exclosure	Unburned	TRUE	#DIV/0!	#DIV/0!	1.89128	1648.15	1674.69	42	#DIV/0!	#DIV/0!
LITTLE WHITEHORSE 3# STEX	WWH - Whitehorse	LITTLE WHITEHORSE 3# STEX_Little Whitehorse Cr	2002	0.29634	1	0.902159	303	Exclosure	Unburned	TRUE	#DIV/0!	#DIV/0!	1.75171	1606.71	1638.99	45	#DIV/0!	#DIV/0!
LOWER L WHITEHORSE 1991 STEX	WWH - Whitehorse	LOWER L WHITEHORSE 1991 STEX_Little Whitehorse Cr	2002	0.351021	1	0.902159	303	Exclosure	Unburned	TRUE	#DIV/0!	#DIV/0!	0.854792	1446.63	1451.07	73	#DIV/0!	#DIV/0!
LOWER LUSCHER	WWH - Whitehorse	LOWER LUSCHER_LUSCHER	2002	0.394458	1	0.902159	303	Exclosure	Unburned	TRUE	#DIV/0!	#DIV/0!	1.03788	1444.11	1474.74	193	#DIV/0!	#DIV/0!
LOWER WILLOW CREEK STEX	WWH - Willow	LOWER WILLOW CREEK STEX_Willow	2002	0.23439	1	1.13379	232	Exclosure	Unburned	TRUE	#DIV/0!	#DIV/0!	1.14394	1423.4	1431.99	92	#DIV/0!	#DIV/0!
LUSCHER	WWH - Whitehorse	LUSCHER_Doolittle Cr 2	2002	0.294077	1	0.902159	303	Exclosure	Unburned	TRUE	#DIV/0!	#DIV/0!	8.09443	1566.02	1738.59	26	#DIV/0!	#DIV/0!
LUSCHER	WWH - Whitehorse	LUSCHER_Fifteenmile Cr	2002	0.357784	1	0.902159	303	Exclosure	Unburned	TRUE	#DIV/0!	#DIV/0!	4.17275	1479.75	1562.13	64	#DIV/0!	#DIV/0!
LUSCHER	WWH - Whitehorse	LUSCHER_Whitehorse Cr 3	2002	0.358855	1	0.902159	303	Exclosure	Unburned	TRUE	#DIV/0!	#DIV/0!	2.36519	1565.94	1660.32	78	#DIV/0!	#DIV/0!
LUSCHER	WWH - Whitehorse	LUSCHER_Whitehorse Cr 4	2002	0.393963	1	0.902159	303	Exclosure	Unburned	TRUE	#DIV/0!	#DIV/0!	1.97114	1479.75	1566.02	109	#DIV/0!	#DIV/0!
LUSCHER	WWH - Whitehorse	LUSCHER_Whitehorse Cr 5	2002	0.358047	1	0.902159	303	Exclosure	Unburned	TRUE	#DIV/0!	#DIV/0!	1.19206	1474.74	1479.86	176	#DIV/0!	#DIV/0!
McKinnley FFR riparian pasture	Susie	McKin_Adobe	2002	0.234319	1	0.464622	274	Conventional	Unburned	TRUE	#DIV/0!	#DIV/0!	3.0116	1675.14	1768.25	36	7.41	325
Camp Creek riparian pasture	Susie	McKin_Camp	2002	0.339153	1	0.464622	274	Conventional	Unburned	TRUE	#DIV/0!	#DIV/0!	2.60527	1707.69	1828.87	14	7.41	325
McKinnley FFR riparian pasture	Susie	McKin_Susie	2002	0.257105	1	0.464622	274	Conventional	Unburned	TRUE	#DIV/0!	#DIV/0!	0.924797	1585.66	1695.39	294	7.41	325
Camp Creek riparian pasture	Susie	McKin_Susie2	2002	0.277062	1	0.464622	274	Conventional	Unburned	TRUE	#DIV/0!	#DIV/0!	0.597796	1695.39	1719.01	208	7.41	325
Camp Creek Susie exclosure	Susie	McKin_SusieEx	2002	0.283529	1	0.464622	274	Exclosure	Unburned	TRUE	#DIV/0!	#DIV/0!	0.102158	1719.01	1719.59	141	7.41	325
Newmont exclosure	Susie	McKin_SusieExNewM	2002	0.243444	1	0.464622	274	Exclosure	Unburned	TRUE	#DIV/0!	#DIV/0!	0.347224	1579.71	1585.66	323	7.41	325
MIDDLE L WHITEHORSE 1991 STEX	WWH - Whitehorse	MIDDLE L WHITEHORSE 1991 STEX_Little Whitehorse Cr	2002	0.252073	1	0.902159	303	Exclosure	Unburned	TRUE	#DIV/0!	#DIV/0!	1.16748	1453.57	1469.45	72	#DIV/0!	#DIV/0!
Middle pasture exclosure	SFC - Hubbard Vine	Middle pasture exclosure_SF Jakes Cr	2002	0.357724	1	0.711032	357	missing	Unburned	TRUE	#DIV/0!	#DIV/0!	3.01667	1815.59	1825.39	20	#DIV/0!	#DIV/0!
MIDDLE WILLOW CREEK STEX	WWH - Willow	MIDDLE WILLOW CREEK STEX_Willow	2002	0.232545	1	1.13379	232	Exclosure	Unburned	TRUE	#DIV/0!	#DIV/0!	1.0267	1433.08	1442.44	79	#DIV/0!	#DIV/0!
Middle	SFC - Hubbard Vine	Middle_Dead Bull Cr	2002	0.172943	1	0.711032	357	Conserve	Unburned	TRUE	#DIV/0!	#DIV/0!	2.59734	1757.24	1939.06	11	#DIV/0!	#DIV/0!
Middle	SFC - Hubbard Vine	Middle_Dry Fork Jakes Cr	2002	0.176439	1	0.711032	357	Conserve	Unburned	TRUE	#DIV/0!	#DIV/0!	1.82141	1772.82	1837.35	35	#DIV/0!	#DIV/0!
Middle	SFC - Hubbard Vine	Middle_Jakes Cr 1	2002	0.216128	1	0.711032	357	Conserve	Unburned	TRUE	#DIV/0!	#DIV/0!	0.428274	1765.59	1773.57	94	#DIV/0!	#DIV/0!
Middle	SFC - Hubbard Vine	Middle_Jakes Cr 2	2002	0.195097	1	0.711032	357	Conserve	Unburned	TRUE	#DIV/0!	#DIV/0!	0.76658	1773.57	1780.15	59	#DIV/0!	#DIV/0!
Middle	SFC - Hubbard Vine	Middle_NF Jakes Cr	2002	0.229944	1	0.711032	357	Conserve	Unburned	TRUE	#DIV/0!	#DIV/0!	1.99516	1779.83	1875.13	37	#DIV/0!	#DIV/0!
Middle	SFC - Hubbard Vine	Middle_SF Jakes Cr	2002	0.231751	1	0.711032	357	Conserve	Unburned	TRUE	#DIV/0!	#DIV/0!	2.50087	1780.15	1893.5	21	#DIV/0!	#DIV/0!
RED MOUNTAIN SOUTH	WWH - Whitehorse	RED MOUNTAIN SOUTH_Little Whitehorse Cr	2002	0.329905	1	0.902159	303	Conserve	Unburned	TRUE	#DIV/0!	#DIV/0!	1.50406	1531.36	1544.67	53	#DIV/0!	#DIV/0!
RED MOUNTAIN SOUTH	WWH - Willow	RED MOUNTAIN SOUTH_Willow	2002	0.316674	1	1.13379	232	Conserve	Unburned	TRUE	#DIV/0!	#DIV/0!	2.42564	1468.22	1601.63	75	#DIV/0!	#DIV/0!
RED MOUNTAIN SOUTH	WWH - Willow	RED MOUNTAIN SOUTH_Willow L	2002	0.280031	1	1.13379	232	Conserve	Unburned	TRUE	#DIV/0!	#DIV/0!	0.912358	1355.22	1423.4	108	#DIV/0!	#DIV/0!
South Fork Salmon Falls Creek exclosure	SFC - Cottonwood	South Fork Salmon Falls Creek exclosure_SF Salmon Falls Cr	2002	0.44711	1	0.624788	390	Exclosure	Unburned	TRUE	#DIV/0!	#DIV/0!	0.341713	1765.22	1771.21	312	#DIV/0!	#DIV/0!
Triangle	SFC - Hubbard Vine	Triangle_Dead Bull Cr	2002	0.251461	1	0.711032	357	Conserve	Unburned	TRUE	#DIV/0!	#DIV/0!	5.15523	1939.06	2152.3	5	#DIV/0!	#DIV/0!
UPPER LITTLE WHITEHORSE 1991 STEX	WWH - Whitehorse	UPPER LITTLE WHITEHORSE 1991 STEX_Little Whitehorse Cr	2002	0.313722	1	0.902159	303	Exclosure	Unburned	TRUE	#DIV/0!	#DIV/0!	1.1138	1477.79	1484.33	55	#DIV/0!	#DIV/0!
UPPER WILLOW CREEK STEX	WWH - Willow	UPPER WILLOW CREEK STEX_Willow	2002	0.227964	1	1.13379	232	Exclosure	Unburned	TRUE	#DIV/0!	#DIV/0!	1.26478	1444.32	1468.22	78	#DIV/0!	#DIV/0!
V PASTURE (BC)	WWH - Whitehorse	V PASTURE (BC)_Cottonwood Cr	2002	0.388426	1	0.902159	303	Conserve	Unburned	TRUE	#DIV/0!	#DIV/0!	4.66401	1676.76	2252.98	16	#DIV/0!	#DIV/0!
V PASTURE (BC)	WWH - Whitehorse	V PASTURE (BC)_Whitehorse Cr 2	2002	0.424155	1	0.902159	303	Conserve	Unburned	TRUE	#DIV/0!	#DIV/0!	3.1335	1676.76	2004.44	57	#DIV/0!	#DIV/0!
V PASTURE (BC)	WWH - Whitehorse	V PASTURE (BC)_Whitehorse Cr 3	2002	0.373992	1	0.902159	303	Conserve	Unburned	TRUE	#DIV/0!	#DIV/0!	2.27852	1660.32	1676.76	72	#DIV/0!	#DIV/0!
W. Hubbard Sdng	SFC - Hubbard Vine	W. Hubbard Sdng_Dry Cr	2002	0.210336	1	0.711032	357	Conserve	Unburned	TRUE	#DIV/0!	#DIV/0!	1.19876	1800.22	1860.7	54	#DIV/0!	#DIV/0!
Warm Springs 1-4 pastures	SFC - Cottonwood	Warm Springs 1-4 pastures_Cottonwood Cr	2002	0.380018	1	0.624788	390	Conserve	Unburned	TRUE	#DIV/0!	#DIV/0!	0.881668	1762.88	1792.72	132	#DIV/0!	#DIV/0!
Warm Springs 1-4 pastures	SFC - Cottonwood	Warm Springs 1-4 pastures_SF Salmon Falls Cr	2002	0.638365	1	0.624788	390	Conserve	Unburned	TRUE	#DIV/0!	#DIV/0!	0.327141	1771.21	1774.28	310	#DIV/0!	#DIV/0!
Warm Springs 6 pastures	SFC - Cottonwood	Warm Springs 6 pastures_Cottonwood Cr	2002	0.421066	1	0.624788	390	Conserve	Unburned	TRUE	#DIV/0!	#DIV/0!	1.02415	1853.65	1860.78	52	#DIV/0!	#DIV/0!
WHITEHORSE	WWH - Whitehorse	WHITEHORSE_Minehole Cr	2002	0.384098	1	0.902159	303	Conserve	Unburned	TRUE	#DIV/0!	#DIV/0!	5.70641	2018.57	2185.75	4	#DIV/0!	#DIV/0!
WHITEHORSE	WWH - Whitehorse	WHITEHORSE_Whitehorse Cr 1	2002	0.465185	1	0.902159	303	Conserve	Unburned	TRUE	#DIV/0!	#DIV/0!	6.4851	2017.82	2278.24	6	#DIV/0!	#DIV/0!
WHITEHORSE	WWH - Whitehorse	WHITEHORSE_Whitehorse Cr 2	2002	0.383502	1	0.902159	303	Conserve	Unburned	TRUE	#DIV/0!	#DIV/0!	2.81071	2004.44	2018.57	10	#DIV/0!	#DIV/0!
WILLOW CREEK #7 STEX	WWH - Willow	WILLOW CREEK #7 STEX_Willow	2002	0.387443	1	1.13379	232	Exclosure	Unburned	TRUE	#DIV/0!	#DIV/0!	2.20305	1673.71	1713.18	34	#DIV/0!	#DIV/0!
WILLOW CREEK EXCL #4 STEX	WWH - Whitehorse	WILLOW CREEK EXCL #4 STEX_Little Whitehorse Cr	2002	0.3101	1	0.902159	303	Exclosure	Unburned	TRUE	#DIV/0!	#DIV/0!	1.97499	1484.33	1523.05	54	#DIV/0!	#DIV/0!
WILLOW CREEK EXCL #4 STEX	WWH - Willow	WILLOW CREEK EXCL #4 STEX_Willow	2002	0.363838	1	1.13379	232	Exclosure	Unburned	TRUE	#DIV/0!	#DIV/0!	2.43201	1606.23	1623.44	43	#DIV/0!	#DIV/0!
WILLOW CREEK EXCL #5 STEX	WWH - Willow	WILLOW CREEK EXCL #5 STEX_Willow	2002	0.460876	1	1.13379	232	Exclosure	Unburned	TRUE	#DIV/0!	#DIV/0!	2.85445	1631.74	1646.15	41	#DIV/0!	#DIV/0!
WILLOW CREEK STEX #3	WWH - Willow	WILLOW CREEK STEX #3_Willow	2002	0.365497	1	1.13379	232	Exclosure	Unburned	TRUE	#DIV/0!	#DIV/0!	2.43037	1512.75	1534.45	59	#DIV/0!	#DIV/0!
WILLOW	WWH - Whitehorse	WILLOW_Little Whitehorse Cr	2002	0.417436	1	0.902159	303	Conserve	Unburned	TRUE	#DIV/0!	#DIV/0!	1.54683	1674.41	1726.48	40	#DIV/0!	#DIV/0!
WILLOW	WWH - Whitehorse	WILLOW_Little Whitehorse Cr 2	2002	0.329401	1	0.902159	303	Conserve	Unburned	TRUE	#DIV/0!	#DIV/0!	5.99293	1765.88	2228.36	12	#DIV/0!	#DIV/0!
WILLOW	WWH - Willow	WILLOW_Willow	2002	0.454457	1	1.13379	232	Conserve	Unburned	TRUE	#DIV/0!	#DIV/0!	6.17626	1713.18	2216.23	21	#DIV/0!	#DIV/0!
WILOW CREEK #6 STEX	WWH - Willow	WILOW CREEK #6 STEX_Willow	2002	0.387786	1	1.13379	232	Exclosure	Unburned	TRUE	#DIV/0!	#DIV/0!	2.43669	1654.18	1670.1	40	#DIV/0!	#DIV/0!
15-MILE	WWH - Whitehorse	15-MILE_Doolittle Cr 1	2003	0.389937	1	0.389038	287	Conserve	Unburned	TRUE	#DIV/0!	#DIV/0!	3.36649	1896.14	2003.58	15	#DIV/0!	#DIV/0!
15-MILE	WWH - Whitehorse	15-MILE_Doolittle Cr 2	2003	0.398996	1	0.389038	287	Conserve	Unburned	TRUE	#DIV/0!	#DIV/0!	3.23882	1880.16	1896.38	16	#DIV/0!	#DIV/0!
15-MILE	WWH - Whitehorse	15-MILE_Fifteenmile Cr	2003	0.28546	1	0.389038	287	Conserve	Unburned	TRUE	#DIV/0!	#DIV/0!	2.45916	1562.13	1972.32	63	#DIV/0!	#DIV/0!
BEAVERDAM STEX	WWH - Willow	BEAVERDAM STEX_Willow	2003	0.413777	1	0.711032	225	Exclosure	Unburned	TRUE	#DIV/0!	#DIV/0!	1.41271	1499.37	1506.08	60	#DIV/0!	#DIV/0!
Adobe Cr. pasture	Susie	BlueB_Adobe	2003	0.275543	1	0.24386	285	Conventional	Unburned	TRUE	#DIV/0!	#DIV/0!	3.82154	1768.25	1841.4	27	1.41	54
Stinson riparian	Susie	BlueB_BlueB	2003	0.189749	1	0.24386	285	Conventional	Unburned	TRUE	#DIV/0!	#DIV/0!	1.10258	1742.86	1803.61	47	1.41	54
Stinson riparian	Susie	BlueB_Susie	2003	0.255712	1	0.24386	285	Conventional	Unburned	TRUE	#DIV/0!	#DIV/0!	0.600038	1719.59	1765.9	141	1.41	54
Bull Camp Mntn	SFC - Hubbard Vine	Bull Camp Mntn_Bull Camp Cr	2003	0.410908	1	0.542962	320	Conserve	Unburned	TRUE	#DIV/0!	#DIV/0!	5.46839	1986.15	2341.92	18	#DIV/0!	#DIV/0!
Bull Camp Mntn	SFC - Hubbard Vine	Bull Camp Mntn_Cold Springs Cr	2003	0.42484	1	0.542962	320	Conserve	Unburned	TRUE	#DIV/0!	#DIV/0!	4.28229	2022.87	2085.2	6	#DIV/0!	#DIV/0!
CAMPGROUND STEX (KOA)	WWH - Willow	CAMPGROUND STEX (KOA)_Willow	2003	0.318828	1	0.711032	225	Exclosure	Unburned	TRUE	#DIV/0!	#DIV/0!	2.11315	1472.97	1492.57	62	#DIV/0!	#DIV/0!
Susie Hadley Carlin Riparian pasture	Susie	CarlinField_Susie	2003	0.327562	1	0.24386	285	Conserve	Unburned	TRUE	#DIV/0!	#DIV/0!	0.443232	1519.01	1572.97	389	1.41	54
Susie Hadley Carlin Riparian pasture	Susie	CarlinField_Susie2	2003	0.475828	1	0.24386	285	Conserve	Unburned	TRUE	#DIV/0!	#DIV/0!	0.647223	1572.97	1579.68	325	1.41	54
Choke-a-man pasture 1	SFC - Cottonwood	Choke-a-man pasture 1_Cottonwood Cr	2003	0.466434	1	0.542962	376	Conserve	Unburned	TRUE	#DIV/0!	#DIV/0!	0.755701	1838.3	1853.99	92	#DIV/0!	#DIV/0!
Choke-a-man pasture 1	SFC - Cottonwood	Choke-a-man pasture 1_MF Cottonwood Cr	2003	0.355057	1	0.542962	376	Conserve	Unburned	TRUE	#DIV/0!	#DIV/0!	1.41319	1853.41	1858.45	18	#DIV/0!	#DIV/0!
Choke-a-man pasture 1	SFC - Cottonwood	Choke-a-man pasture 1_NF Cottonwood Cr	2003	0.348872	1	0.542962	376	Conserve	Unburned	TRUE	#DIV/0!	#DIV/0!	2.42287	1848.48	1862.85	19	#DIV/0!	#DIV/0!
Cottonwood 1, 4 exclosure	SFC - Cottonwood	Cottonwood 1, 4 exclosure_Cottonwood Cr	2003	0.455643	1	0.542962	376	Exclosure	Unburned	TRUE	#DIV/0!	#DIV/0!	1.35848	1902.78	1914.87	41	#DIV/0!	#DIV/0!
Cottonwood 1, 4 pastures	SFC - Cottonwood	Cottonwood 1, 4 pastures_Cottonwood Cr	2003	0.443625	1	0.542962	376	Conserve	Unburned	TRUE	#DIV/0!	#DIV/0!	1.87278	1914.87	1975.44	41	#DIV/0!	#DIV/0!
Cottonwood 2 pastures	SFC - Cottonwood	Cottonwood 2 pastures_Cottonwood Cr	2003	0.428065	1	0.542962	376	Conserve	Unburned	TRUE	#DIV/0!	#DIV/0!	1.4299	1860.78	1902.78	52	#DIV/0!	#DIV/0!
Cottonwood Riparian pasture	SFC - Cottonwood	Cottonwood Riparian pasture_Salmon Falls Cr	2003	0.437818	1	0.542962	376	Conserve	Unburned	TRUE	#DIV/0!	#DIV/0!	0.307983	1740.87	1762.88	488	#DIV/0!	#DIV/0!
Dry Crk Mntn	SFC - Hubbard Vine	Dry Crk Mntn_Dry Cr	2003	0.427126	1	0.542962	320	Conserve	Unburned	TRUE	#DIV/0!	#DIV/0!	6.87306	1950.13	2473.34	18	#DIV/0!	#DIV/0!
E. Hubbard Sdng	SFC - Hubbard Vine	E. Hubbard Sdng_Bull Camp Cr	2003	0.156195	1	0.542962	320	Conserve	Unburned	TRUE	#DIV/0!	#DIV/0!	0.938864	1773.89	1801.22	28	#DIV/0!	#DIV/0!
E. Hubbard Sdng	SFC - Hubbard Vine	E. Hubbard Sdng_Dry Cr 1	2003	0.130317	1	0.542962	320	Conserve	Unburned	TRUE	#DIV/0!	#DIV/0!	0.853677	1740.76	1776.25	88	#DIV/0!	#DIV/0!
E. Hubbard Sdng	SFC - Hubbard Vine	E. Hubbard Sdng_Dry Cr 2	2003	0.126441	1	0.542962	320	Conserve	Unburned	TRUE	#DIV/0!	#DIV/0!	1.0816	1776.25	1800.22	56	#DIV/0!	#DIV/0!
Flat	SFC - Hubbard Vine	Flat_Bull Camp Cr	2003	0.182427	1	0.542962	320	Conserve	Unburned	TRUE	#DIV/0!	#DIV/0!	1.64042	1804.68	1894.23	25	#DIV/0!	#DIV/0!
Flat	SFC - Hubbard Vine	Flat_Cold Springs Cr	2003	0.154717	1	0.542962	320	Conserve	Unburned	TRUE	#DIV/0!	#DIV/0!	1.28434	1787.72	1915.05	29	#DIV/0!	#DIV/0!
Flat	SFC - Hubbard Vine	Flat_Dry Cr	2003	0.175899	1	0.542962	320	Conserve	Unburned	TRUE	#DIV/0!	#DIV/0!	1.17459	1860.7	1890.9	30	#DIV/0!	#DIV/0!
Flat	SFC - Hubbard Vine	Flat_Willow Cr	2003	0.154196	1	0.542962	320	Conserve	Unburned	TRUE	#DIV/0!	#DIV/0!	0.868462	1767.47	1876.97	94	#DIV/0!	#DIV/0!
Goat Creek 1, 6 pastures	SFC - Cottonwood	Goat Creek 1, 6 pastures_Goat Cr	2003	0.241626	1	0.542962	376	Conserve	Unburned	TRUE	#DIV/0!	#DIV/0!	4.34405	1901.8	1971.28	8	#DIV/0!	#DIV/0!
Goat Creek 3, 4 Exclosure	SFC - Cottonwood	Goat Creek 3, 4 Exclosure_MF Cottonwood Cr	2003	0.335368	1	0.542962	376	Exclosure	Unburned	TRUE	#DIV/0!	#DIV/0!	2.9515	1887.76	1914.38	8	#DIV/0!	#DIV/0!
Goat Creek 3, 4 pastures	SFC - Cottonwood	Goat Creek 3, 4 pastures_MF Cottonwood Cr	2003	0.307128	1	0.542962	376	Conserve	Unburned	TRUE	#DIV/0!	#DIV/0!	4.53564	1914.38	1965.01	8	#DIV/0!	#DIV/0!
Goat Creek 3, 4 pastures	SFC - Cottonwood	Goat Creek 3, 4 pastures_NF Cottonwood Cr	2003	0.31973	1	0.542962	376	Conserve	Unburned	TRUE	#DIV/0!	#DIV/0!	3.0379	1901.44	1955.13	16	#DIV/0!	#DIV/0!
Goat Creek 5 Exclosure	SFC - Cottonwood	Goat Creek 5 Exclosure_NF Cottonwood Cr	2003	0.430069	1	0.542962	376	Exclosure	Unburned	TRUE	#DIV/0!	#DIV/0!	1.93885	1881.74	1899.83	17	#DIV/0!	#DIV/0!
Goat Creek 5 pastures	SFC - Cottonwood	Goat Creek 5 pastures_MF Cottonwood Cr	2003	0.392324	1	0.542962	376	Conserve	Unburned	TRUE	#DIV/0!	#DIV/0!	1.78292	1858.45	1887.76	18	#DIV/0!	#DIV/0!
Goat Creek 5 pastures	SFC - Cottonwood	Goat Creek 5 pastures_NF Cottonwood Cr	2003	0.395901	1	0.542962	376	Conserve	Unburned	TRUE	#DIV/0!	#DIV/0!	1.50382	1862.85	1901.44	19	#DIV/0!	#DIV/0!
Susie Hadley Carlin Riparian pasture	Susie	Hadley_Susie	2003	0.275972	1	0.24386	285	Conserve	Unburned	TRUE	#DIV/0!	#DIV/0!	0.402953	1497.71	1519.01	476	1.41	54
Jakes Crk Mntn	SFC - Hubbard Vine	Jakes Crk Mntn_MF Jakes Cr	2003	0.319527	1	0.542962	320	Conserve	Unburned	TRUE	#DIV/0!	#DIV/0!	6.4844	1937.53	2156.09	8	#DIV/0!	#DIV/0!
Jakes Crk Mntn	SFC - Hubbard Vine	Jakes Crk Mntn_NF Jakes Cr	2003	0.320791	1	0.542962	320	Conserve	Unburned	TRUE	#DIV/0!	#DIV/0!	7.46069	1912.01	2183.45	7	#DIV/0!	#DIV/0!
Jakes Crk Mntn	SFC - Hubbard Vine	Jakes Crk Mntn_SF Jakes Cr	2003	0.378528	1	0.542962	320	Conserve	Unburned	TRUE	#DIV/0!	#DIV/0!	6.25134	1893.5	2378.1	15	#DIV/0!	#DIV/0!
JUG SPRINGS STR EXCL	WWH - Whitehorse	JUG SPRINGS STR EXCL_Doolittle Cr 2	2003	0.357016	1	0.389038	287	Exclosure	Unburned	TRUE	#DIV/0!	#DIV/0!	4.6628	1738.59	1880.16	20	#DIV/0!	#DIV/0!
JUG SPRINGS	WWH - Whitehorse	JUG SPRINGS_Dry Cr	2003	0.334425	1	0.389038	287	Conventional	Unburned	TRUE	#DIV/0!	#DIV/0!	4.50257	1896.38	2016.61	7	#DIV/0!	#DIV/0!
LITTLE WHITEHORSE #1 STEX	WWH - Whitehorse	LITTLE WHITEHORSE #1 STEX_Little Whitehorse Cr	2003	0.289801	1	0.389038	287	Exclosure	Unburned	TRUE	#DIV/0!	#DIV/0!	2.62681	1544.67	1578.04	49	#DIV/0!	#DIV/0!
LITTLE WHITEHORSE #2 STEX	WWH - Whitehorse	LITTLE WHITEHORSE #2 STEX_Little Whitehorse Cr	2003	0.320591	1	0.389038	287	Exclosure	Unburned	TRUE	#DIV/0!	#DIV/0!	1.93428	1583.8	1597.33	49	#DIV/0!	#DIV/0!
LITTLE WHITEHORSE #4 STEX	WWH - Whitehorse	LITTLE WHITEHORSE #4 STEX_Little Whitehorse Cr	2003	0.38682	1	0.389038	287	Exclosure	Unburned	TRUE	#DIV/0!	#DIV/0!	1.89128	1648.15	1674.69	42	#DIV/0!	#DIV/0!
LITTLE WHITEHORSE 3# STEX	WWH - Whitehorse	LITTLE WHITEHORSE 3# STEX_Little Whitehorse Cr	2003	0.28261	1	0.389038	287	Exclosure	Unburned	TRUE	#DIV/0!	#DIV/0!	1.75171	1606.71	1638.99	45	#DIV/0!	#DIV/0!
LOWER L WHITEHORSE 1991 STEX	WWH - Whitehorse	LOWER L WHITEHORSE 1991 STEX_Little Whitehorse Cr	2003	0.352976	1	0.389038	287	Exclosure	Unburned	TRUE	#DIV/0!	#DIV/0!	0.854792	1446.63	1451.07	73	#DIV/0!	#DIV/0!
LOWER LUSCHER	WWH - Whitehorse	LOWER LUSCHER_LUSCHER	2003	0.413138	1	0.389038	287	Exclosure	Unburned	TRUE	#DIV/0!	#DIV/0!	1.03788	1444.11	1474.74	193	#DIV/0!	#DIV/0!
LOWER WILLOW CREEK STEX	WWH - Willow	LOWER WILLOW CREEK STEX_Willow	2003	0.252382	1	0.711032	225	Exclosure	Unburned	TRUE	#DIV/0!	#DIV/0!	1.14394	1423.4	1431.99	92	#DIV/0!	#DIV/0!
LUSCHER	WWH - Whitehorse	LUSCHER_Doolittle Cr 2	2003	0.301499	1	0.389038	287	Exclosure	Unburned	TRUE	#DIV/0!	#DIV/0!	8.09443	1566.02	1738.59	26	#DIV/0!	#DIV/0!
LUSCHER	WWH - Whitehorse	LUSCHER_Fifteenmile Cr	2003	0.364547	1	0.389038	287	Exclosure	Unburned	TRUE	#DIV/0!	#DIV/0!	4.17275	1479.75	1562.13	64	#DIV/0!	#DIV/0!
LUSCHER	WWH - Whitehorse	LUSCHER_Whitehorse Cr 3	2003	0.373473	1	0.389038	287	Exclosure	Unburned	TRUE	#DIV/0!	#DIV/0!	2.36519	1565.94	1660.32	78	#DIV/0!	#DIV/0!
LUSCHER	WWH - Whitehorse	LUSCHER_Whitehorse Cr 4	2003	0.40531	1	0.389038	287	Exclosure	Unburned	TRUE	#DIV/0!	#DIV/0!	1.97114	1479.75	1566.02	109	#DIV/0!	#DIV/0!
LUSCHER	WWH - Whitehorse	LUSCHER_Whitehorse Cr 5	2003	0.378585	1	0.389038	287	Exclosure	Unburned	TRUE	#DIV/0!	#DIV/0!	1.19206	1474.74	1479.86	176	#DIV/0!	#DIV/0!
McKinnley FFR riparian pasture	Susie	McKin_Adobe	2003	0.206646	1	0.24386	285	Conventional	Unburned	TRUE	#DIV/0!	#DIV/0!	3.0116	1675.14	1768.25	36	1.41	54
Camp Creek riparian pasture	Susie	McKin_Camp	2003	0.298174	1	0.24386	285	Conventional	Unburned	TRUE	#DIV/0!	#DIV/0!	2.60527	1707.69	1828.87	14	1.41	54
McKinnley FFR riparian pasture	Susie	McKin_Susie	2003	0.250557	1	0.24386	285	Conventional	Unburned	TRUE	#DIV/0!	#DIV/0!	0.924797	1585.66	1695.39	294	1.41	54
Camp Creek riparian pasture	Susie	McKin_Susie2	2003	0.277091	1	0.24386	285	Conventional	Unburned	TRUE	#DIV/0!	#DIV/0!	0.597796	1695.39	1719.01	208	1.41	54
Camp Creek Susie exclosure	Susie	McKin_SusieEx	2003	0.287734	1	0.24386	285	Exclosure	Unburned	TRUE	#DIV/0!	#DIV/0!	0.102158	1719.01	1719.59	141	1.41	54
Newmont exclosure	Susie	McKin_SusieExNewM	2003	0.265678	1	0.24386	285	Exclosure	Unburned	TRUE	#DIV/0!	#DIV/0!	0.347224	1579.71	1585.66	323	1.41	54
MIDDLE L WHITEHORSE 1991 STEX	WWH - Whitehorse	MIDDLE L WHITEHORSE 1991 STEX_Little Whitehorse Cr	2003	0.26699	1	0.389038	287	Exclosure	Unburned	TRUE	#DIV/0!	#DIV/0!	1.16748	1453.57	1469.45	72	#DIV/0!	#DIV/0!
Middle pasture exclosure	SFC - Hubbard Vine	Middle pasture exclosure_SF Jakes Cr	2003	0.302168	1	0.542962	320	missing	Unburned	TRUE	#DIV/0!	#DIV/0!	3.01667	1815.59	1825.39	20	#DIV/0!	#DIV/0!
MIDDLE WILLOW CREEK STEX	WWH - Willow	MIDDLE WILLOW CREEK STEX_Willow	2003	0.241695	1	0.711032	225	Exclosure	Unburned	TRUE	#DIV/0!	#DIV/0!	1.0267	1433.08	1442.44	79	#DIV/0!	#DIV/0!
Middle	SFC - Hubbard Vine	Middle_Dead Bull Cr	2003	0.129008	1	0.542962	320	Conserve	Unburned	TRUE	#DIV/0!	#DIV/0!	2.59734	1757.24	1939.06	11	#DIV/0!	#DIV/0!
Middle	SFC - Hubbard Vine	Middle_Dry Fork Jakes Cr	2003	0.155222	1	0.542962	320	Conserve	Unburned	TRUE	#DIV/0!	#DIV/0!	1.82141	1772.82	1837.35	35	#DIV/0!	#DIV/0!
Middle	SFC - Hubbard Vine	Middle_Jakes Cr 1	2003	0.188146	1	0.542962	320	Conserve	Unburned	TRUE	#DIV/0!	#DIV/0!	0.428274	1765.59	1773.57	94	#DIV/0!	#DIV/0!
Middle	SFC - Hubbard Vine	Middle_Jakes Cr 2	2003	0.171425	1	0.542962	320	Conserve	Unburned	TRUE	#DIV/0!	#DIV/0!	0.76658	1773.57	1780.15	59	#DIV/0!	#DIV/0!
Middle	SFC - Hubbard Vine	Middle_NF Jakes Cr	2003	0.198888	1	0.542962	320	Conserve	Unburned	TRUE	#DIV/0!	#DIV/0!	1.99516	1779.83	1875.13	37	#DIV/0!	#DIV/0!
Middle	SFC - Hubbard Vine	Middle_SF Jakes Cr	2003	0.194349	1	0.542962	320	Conserve	Unburned	TRUE	#DIV/0!	#DIV/0!	2.50087	1780.15	1893.5	21	#DIV/0!	#DIV/0!
RED MOUNTAIN SOUTH	WWH - Whitehorse	RED MOUNTAIN SOUTH_Little Whitehorse Cr	2003	0.350598	1	0.389038	287	Conserve	Unburned	TRUE	#DIV/0!	#DIV/0!	1.50406	1531.36	1544.67	53	#DIV/0!	#DIV/0!
RED MOUNTAIN SOUTH	WWH - Willow	RED MOUNTAIN SOUTH_Willow	2003	0.34289	1	0.711032	225	Conserve	Unburned	TRUE	#DIV/0!	#DIV/0!	2.42564	1468.22	1601.63	75	#DIV/0!	#DIV/0!
RED MOUNTAIN SOUTH	WWH - Willow	RED MOUNTAIN SOUTH_Willow L	2003	0.287844	1	0.711032	225	Conserve	Unburned	TRUE	#DIV/0!	#DIV/0!	0.912358	1355.22	1423.4	108	#DIV/0!	#DIV/0!
South Fork Salmon Falls Creek exclosure	SFC - Cottonwood	South Fork Salmon Falls Creek exclosure_SF Salmon Falls Cr	2003	0.457186	1	0.542962	376	Exclosure	Unburned	TRUE	#DIV/0!	#DIV/0!	0.341713	1765.22	1771.21	312	#DIV/0!	#DIV/0!
Triangle	SFC - Hubbard Vine	Triangle_Dead Bull Cr	2003	0.238211	1	0.542962	320	Conserve	Unburned	TRUE	#DIV/0!	#DIV/0!	5.15523	1939.06	2152.3	5	#DIV/0!	#DIV/0!
UPPER LITTLE WHITEHORSE 1991 STEX	WWH - Whitehorse	UPPER LITTLE WHITEHORSE 1991 STEX_Little Whitehorse Cr	2003	0.302981	1	0.389038	287	Exclosure	Unburned	TRUE	#DIV/0!	#DIV/0!	1.1138	1477.79	1484.33	55	#DIV/0!	#DIV/0!
UPPER WILLOW CREEK STEX	WWH - Willow	UPPER WILLOW CREEK STEX_Willow	2003	0.254699	1	0.711032	225	Exclosure	Unburned	TRUE	#DIV/0!	#DIV/0!	1.26478	1444.32	1468.22	78	#DIV/0!	#DIV/0!
V PASTURE (BC)	WWH - Whitehorse	V PASTURE (BC)_Cottonwood Cr	2003	0.374213	1	0.389038	287	Conserve	Unburned	TRUE	#DIV/0!	#DIV/0!	4.66401	1676.76	2252.98	16	#DIV/0!	#DIV/0!
V PASTURE (BC)	WWH - Whitehorse	V PASTURE (BC)_Whitehorse Cr 2	2003	0.435828	1	0.389038	287	Conserve	Unburned	TRUE	#DIV/0!	#DIV/0!	3.1335	1676.76	2004.44	57	#DIV/0!	#DIV/0!
V PASTURE (BC)	WWH - Whitehorse	V PASTURE (BC)_Whitehorse Cr 3	2003	0.401879	1	0.389038	287	Conserve	Unburned	TRUE	#DIV/0!	#DIV/0!	2.27852	1660.32	1676.76	72	#DIV/0!	#DIV/0!
W. Hubbard Sdng	SFC - Hubbard Vine	W. Hubbard Sdng_Dry Cr	2003	0.174043	1	0.542962	320	Conserve	Unburned	TRUE	#DIV/0!	#DIV/0!	1.19876	1800.22	1860.7	54	#DIV/0!	#DIV/0!
Warm Springs 1-4 pastures	SFC - Cottonwood	Warm Springs 1-4 pastures_Cottonwood Cr	2003	0.378191	1	0.542962	376	Conserve	Unburned	TRUE	#DIV/0!	#DIV/0!	0.881668	1762.88	1792.72	132	#DIV/0!	#DIV/0!
Warm Springs 1-4 pastures	SFC - Cottonwood	Warm Springs 1-4 pastures_SF Salmon Falls Cr	2003	0.630548	1	0.542962	376	Conserve	Unburned	TRUE	#DIV/0!	#DIV/0!	0.327141	1771.21	1774.28	310	#DIV/0!	#DIV/0!
Warm Springs 6 pastures	SFC - Cottonwood	Warm Springs 6 pastures_Cottonwood Cr	2003	0.446619	1	0.542962	376	Conserve	Unburned	TRUE	#DIV/0!	#DIV/0!	1.02415	1853.65	1860.78	52	#DIV/0!	#DIV/0!
WHITEHORSE	WWH - Whitehorse	WHITEHORSE_Minehole Cr	2003	0.363497	1	0.389038	287	Conserve	Unburned	TRUE	#DIV/0!	#DIV/0!	5.70641	2018.57	2185.75	4	#DIV/0!	#DIV/0!
WHITEHORSE	WWH - Whitehorse	WHITEHORSE_Whitehorse Cr 1	2003	0.433868	1	0.389038	287	Conserve	Unburned	TRUE	#DIV/0!	#DIV/0!	6.4851	2017.82	2278.24	6	#DIV/0!	#DIV/0!
WHITEHORSE	WWH - Whitehorse	WHITEHORSE_Whitehorse Cr 2	2003	0.36354	1	0.389038	287	Conserve	Unburned	TRUE	#DIV/0!	#DIV/0!	2.81071	2004.44	2018.57	10	#DIV/0!	#DIV/0!
WILLOW CREEK #7 STEX	WWH - Willow	WILLOW CREEK #7 STEX_Willow	2003	0.3659	1	0.711032	225	Exclosure	Unburned	TRUE	#DIV/0!	#DIV/0!	2.20305	1673.71	1713.18	34	#DIV/0!	#DIV/0!
WILLOW CREEK EXCL #4 STEX	WWH - Whitehorse	WILLOW CREEK EXCL #4 STEX_Little Whitehorse Cr	2003	0.325601	1	0.389038	287	Exclosure	Unburned	TRUE	#DIV/0!	#DIV/0!	1.97499	1484.33	1523.05	54	#DIV/0!	#DIV/0!
WILLOW CREEK EXCL #4 STEX	WWH - Willow	WILLOW CREEK EXCL #4 STEX_Willow	2003	0.383886	1	0.711032	225	Exclosure	Unburned	TRUE	#DIV/0!	#DIV/0!	2.43201	1606.23	1623.44	43	#DIV/0!	#DIV/0!
WILLOW CREEK EXCL #5 STEX	WWH - Willow	WILLOW CREEK EXCL #5 STEX_Willow	2003	0.457518	1	0.711032	225	Exclosure	Unburned	TRUE	#DIV/0!	#DIV/0!	2.85445	1631.74	1646.15	41	#DIV/0!	#DIV/0!
WILLOW CREEK STEX #3	WWH - Willow	WILLOW CREEK STEX #3_Willow	2003	0.395571	1	0.711032	225	Exclosure	Unburned	TRUE	#DIV/0!	#DIV/0!	2.43037	1512.75	1534.45	59	#DIV/0!	#DIV/0!
WILLOW	WWH - Whitehorse	WILLOW_Little Whitehorse Cr	2003	0.427219	1	0.389038	287	Conserve	Unburned	TRUE	#DIV/0!	#DIV/0!	1.54683	1674.41	1726.48	40	#DIV/0!	#DIV/0!
WILLOW	WWH - Whitehorse	WILLOW_Little Whitehorse Cr 2	2003	0.325182	1	0.389038	287	Conserve	Unburned	TRUE	#DIV/0!	#DIV/0!	5.99293	1765.88	2228.36	12	#DIV/0!	#DIV/0!
WILLOW	WWH - Willow	WILLOW_Willow	2003	0.452364	1	0.711032	225	Conserve	Unburned	TRUE	#DIV/0!	#DIV/0!	6.17626	1713.18	2216.23	21	#DIV/0!	#DIV/0!
WILOW CREEK #6 STEX	WWH - Willow	WILOW CREEK #6 STEX_Willow	2003	0.427046	1	0.711032	225	Exclosure	Unburned	TRUE	#DIV/0!	#DIV/0!	2.43669	1654.18	1670.1	40	#DIV/0!	#DIV/0!
15-MILE	WWH - Whitehorse	15-MILE_Doolittle Cr 1	2004	0.378572	1	0.624788	346	Conserve	Unburned	TRUE	#DIV/0!	#DIV/0!	3.36649	1896.14	2003.58	15	#DIV/0!	#DIV/0!
15-MILE	WWH - Whitehorse	15-MILE_Doolittle Cr 2	2004	0.393107	1	0.624788	346	Conserve	Unburned	TRUE	#DIV/0!	#DIV/0!	3.23882	1880.16	1896.38	16	#DIV/0!	#DIV/0!
15-MILE	WWH - Whitehorse	15-MILE_Fifteenmile Cr	2004	0.269117	1	0.624788	346	Conserve	Unburned	TRUE	#DIV/0!	#DIV/0!	2.45916	1562.13	1972.32	63	#DIV/0!	#DIV/0!
BEAVERDAM STEX	WWH - Willow	BEAVERDAM STEX_Willow	2004	0.375429	1	0.542962	282	Exclosure	Unburned	TRUE	#DIV/0!	#DIV/0!	1.41271	1499.37	1506.08	60	#DIV/0!	#DIV/0!
Adobe Cr. pasture	Susie	BlueB_Adobe	2004	0.24591	1	-0.10367	344	Conventional	Unburned	TRUE	#DIV/0!	#DIV/0!	3.82154	1768.25	1841.4	27	6.05	317
Stinson riparian	Susie	BlueB_BlueB	2004	0.188351	1	-0.10367	344	Conventional	Unburned	TRUE	#DIV/0!	#DIV/0!	1.10258	1742.86	1803.61	47	6.05	317
Stinson riparian	Susie	BlueB_Susie	2004	0.22743	1	-0.10367	344	Conventional	Unburned	TRUE	#DIV/0!	#DIV/0!	0.600038	1719.59	1765.9	141	6.05	317
Bull Camp Mntn	SFC - Hubbard Vine	Bull Camp Mntn_Bull Camp Cr	2004	0.414787	1	0.173339	406	Conserve	Unburned	TRUE	#DIV/0!	#DIV/0!	5.46839	1986.15	2341.92	18	#DIV/0!	#DIV/0!
Bull Camp Mntn	SFC - Hubbard Vine	Bull Camp Mntn_Cold Springs Cr	2004	0.462114	1	0.173339	406	Conserve	Unburned	TRUE	#DIV/0!	#DIV/0!	4.28229	2022.87	2085.2	6	#DIV/0!	#DIV/0!
CAMPGROUND STEX (KOA)	WWH - Willow	CAMPGROUND STEX (KOA)_Willow	2004	0.299152	1	0.542962	282	Exclosure	Unburned	TRUE	#DIV/0!	#DIV/0!	2.11315	1472.97	1492.57	62	#DIV/0!	#DIV/0!
Susie Hadley Carlin Riparian pasture	Susie	CarlinField_Susie	2004	0.279362	1	-0.10367	344	Conserve	Unburned	TRUE	#DIV/0!	#DIV/0!	0.443232	1519.01	1572.97	389	6.05	317
Susie Hadley Carlin Riparian pasture	Susie	CarlinField_Susie2	2004	0.444061	1	-0.10367	344	Conserve	Unburned	TRUE	#DIV/0!	#DIV/0!	0.647223	1572.97	1579.68	325	6.05	317
Choke-a-man pasture 1	SFC - Cottonwood	Choke-a-man pasture 1_Cottonwood Cr	2004	0.4835	1	-0.0345017	479	Conserve	Unburned	TRUE	#DIV/0!	#DIV/0!	0.755701	1838.3	1853.99	92	#DIV/0!	#DIV/0!
Choke-a-man pasture 1	SFC - Cottonwood	Choke-a-man pasture 1_MF Cottonwood Cr	2004	0.358742	1	-0.0345017	479	Conserve	Unburned	TRUE	#DIV/0!	#DIV/0!	1.41319	1853.41	1858.45	18	#DIV/0!	#DIV/0!
Choke-a-man pasture 1	SFC - Cottonwood	Choke-a-man pasture 1_NF Cottonwood Cr	2004	0.356923	1	-0.0345017	479	Conserve	Unburned	TRUE	#DIV/0!	#DIV/0!	2.42287	1848.48	1862.85	19	#DIV/0!	#DIV/0!
Cottonwood 1, 4 exclosure	SFC - Cottonwood	Cottonwood 1, 4 exclosure_Cottonwood Cr	2004	0.489159	1	-0.0345017	479	Exclosure	Unburned	TRUE	#DIV/0!	#DIV/0!	1.35848	1902.78	1914.87	41	#DIV/0!	#DIV/0!
Cottonwood 1, 4 pastures	SFC - Cottonwood	Cottonwood 1, 4 pastures_Cottonwood Cr	2004	0.461052	1	-0.0345017	479	Conserve	Unburned	TRUE	#DIV/0!	#DIV/0!	1.87278	1914.87	1975.44	41	#DIV/0!	#DIV/0!
Cottonwood 2 pastures	SFC - Cottonwood	Cottonwood 2 pastures_Cottonwood Cr	2004	0.465714	1	-0.0345017	479	Conserve	Unburned	TRUE	#DIV/0!	#DIV/0!	1.4299	1860.78	1902.78	52	#DIV/0!	#DIV/0!
Cottonwood Riparian pasture	SFC - Cottonwood	Cottonwood Riparian pasture_Salmon Falls Cr	2004	0.465909	1	-0.0345017	479	Conserve	Unburned	TRUE	#DIV/0!	#DIV/0!	0.307983	1740.87	1762.88	488	#DIV/0!	#DIV/0!
Dry Crk Mntn	SFC - Hubbard Vine	Dry Crk Mntn_Dry Cr	2004	0.426689	1	0.173339	406	Conserve	Unburned	TRUE	#DIV/0!	#DIV/0!	6.87306	1950.13	2473.34	18	#DIV/0!	#DIV/0!
E. Hubbard Sdng	SFC - Hubbard Vine	E. Hubbard Sdng_Bull Camp Cr	2004	0.153484	1	0.173339	406	Conserve	Unburned	TRUE	#DIV/0!	#DIV/0!	0.938864	1773.89	1801.22	28	#DIV/0!	#DIV/0!
E. Hubbard Sdng	SFC - Hubbard Vine	E. Hubbard Sdng_Dry Cr 1	2004	0.114021	1	0.173339	406	Conserve	Unburned	TRUE	#DIV/0!	#DIV/0!	0.853677	1740.76	1776.25	88	#DIV/0!	#DIV/0!
E. Hubbard Sdng	SFC - Hubbard Vine	E. Hubbard Sdng_Dry Cr 2	2004	0.121235	1	0.173339	406	Conserve	Unburned	TRUE	#DIV/0!	#DIV/0!	1.0816	1776.25	1800.22	56	#DIV/0!	#DIV/0!
Flat	SFC - Hubbard Vine	Flat_Bull Camp Cr	2004	0.186173	1	0.173339	406	Conserve	Unburned	TRUE	#DIV/0!	#DIV/0!	1.64042	1804.68	1894.23	25	#DIV/0!	#DIV/0!
Flat	SFC - Hubbard Vine	Flat_Cold Springs Cr	2004	0.156715	1	0.173339	406	Conserve	Unburned	TRUE	#DIV/0!	#DIV/0!	1.28434	1787.72	1915.05	29	#DIV/0!	#DIV/0!
Flat	SFC - Hubbard Vine	Flat_Dry Cr	2004	0.185264	1	0.173339	406	Conserve	Unburned	TRUE	#DIV/0!	#DIV/0!	1.17459	1860.7	1890.9	30	#DIV/0!	#DIV/0!
Flat	SFC - Hubbard Vine	Flat_Willow Cr	2004	0.152456	1	0.173339	406	Conserve	Unburned	TRUE	#DIV/0!	#DIV/0!	0.868462	1767.47	1876.97	94	#DIV/0!	#DIV/0!
Goat Creek 1, 6 pastures	SFC - Cottonwood	Goat Creek 1, 6 pastures_Goat Cr	2004	0.272028	1	-0.0345017	479	Conserve	Unburned	TRUE	#DIV/0!	#DIV/0!	4.34405	1901.8	1971.28	8	#DIV/0!	#DIV/0!
Goat Creek 3, 4 Exclosure	SFC - Cottonwood	Goat Creek 3, 4 Exclosure_MF Cottonwood Cr	2004	0.375592	1	-0.0345017	479	Exclosure	Unburned	TRUE	#DIV/0!	#DIV/0!	2.9515	1887.76	1914.38	8	#DIV/0!	#DIV/0!
Goat Creek 3, 4 pastures	SFC - Cottonwood	Goat Creek 3, 4 pastures_MF Cottonwood Cr	2004	0.317365	1	-0.0345017	479	Conserve	Unburned	TRUE	#DIV/0!	#DIV/0!	4.53564	1914.38	1965.01	8	#DIV/0!	#DIV/0!
Goat Creek 3, 4 pastures	SFC - Cottonwood	Goat Creek 3, 4 pastures_NF Cottonwood Cr	2004	0.334693	1	-0.0345017	479	Conserve	Unburned	TRUE	#DIV/0!	#DIV/0!	3.0379	1901.44	1955.13	16	#DIV/0!	#DIV/0!
Goat Creek 5 Exclosure	SFC - Cottonwood	Goat Creek 5 Exclosure_NF Cottonwood Cr	2004	0.445369	1	-0.0345017	479	Exclosure	Unburned	TRUE	#DIV/0!	#DIV/0!	1.93885	1881.74	1899.83	17	#DIV/0!	#DIV/0!
Goat Creek 5 pastures	SFC - Cottonwood	Goat Creek 5 pastures_MF Cottonwood Cr	2004	0.395322	1	-0.0345017	479	Conserve	Unburned	TRUE	#DIV/0!	#DIV/0!	1.78292	1858.45	1887.76	18	#DIV/0!	#DIV/0!
Goat Creek 5 pastures	SFC - Cottonwood	Goat Creek 5 pastures_NF Cottonwood Cr	2004	0.384594	1	-0.0345017	479	Conserve	Unburned	TRUE	#DIV/0!	#DIV/0!	1.50382	1862.85	1901.44	19	#DIV/0!	#DIV/0!
Susie Hadley Carlin Riparian pasture	Susie	Hadley_Susie	2004	0.228356	1	-0.10367	344	Conserve	Unburned	TRUE	#DIV/0!	#DIV/0!	0.402953	1497.71	1519.01	476	6.05	317
Jakes Crk Mntn	SFC - Hubbard Vine	Jakes Crk Mntn_MF Jakes Cr	2004	0.312328	1	0.173339	406	Conserve	Unburned	TRUE	#DIV/0!	#DIV/0!	6.4844	1937.53	2156.09	8	#DIV/0!	#DIV/0!
Jakes Crk Mntn	SFC - Hubbard Vine	Jakes Crk Mntn_NF Jakes Cr	2004	0.296617	1	0.173339	406	Conserve	Unburned	TRUE	#DIV/0!	#DIV/0!	7.46069	1912.01	2183.45	7	#DIV/0!	#DIV/0!
Jakes Crk Mntn	SFC - Hubbard Vine	Jakes Crk Mntn_SF Jakes Cr	2004	0.410261	1	0.173339	406	Conserve	Unburned	TRUE	#DIV/0!	#DIV/0!	6.25134	1893.5	2378.1	15	#DIV/0!	#DIV/0!
JUG SPRINGS STR EXCL	WWH - Whitehorse	JUG SPRINGS STR EXCL_Doolittle Cr 2	2004	0.334408	1	0.624788	346	Exclosure	Unburned	TRUE	#DIV/0!	#DIV/0!	4.6628	1738.59	1880.16	20	#DIV/0!	#DIV/0!
JUG SPRINGS	WWH - Whitehorse	JUG SPRINGS_Dry Cr	2004	0.321517	1	0.624788	346	Conventional	Unburned	TRUE	#DIV/0!	#DIV/0!	4.50257	1896.38	2016.61	7	#DIV/0!	#DIV/0!
LITTLE WHITEHORSE #1 STEX	WWH - Whitehorse	LITTLE WHITEHORSE #1 STEX_Little Whitehorse Cr	2004	0.278495	1	0.624788	346	Exclosure	Unburned	TRUE	#DIV/0!	#DIV/0!	2.62681	1544.67	1578.04	49	#DIV/0!	#DIV/0!
LITTLE WHITEHORSE #2 STEX	WWH - Whitehorse	LITTLE WHITEHORSE #2 STEX_Little Whitehorse Cr	2004	0.301242	1	0.624788	346	Exclosure	Unburned	TRUE	#DIV/0!	#DIV/0!	1.93428	1583.8	1597.33	49	#DIV/0!	#DIV/0!
LITTLE WHITEHORSE #4 STEX	WWH - Whitehorse	LITTLE WHITEHORSE #4 STEX_Little Whitehorse Cr	2004	0.382394	1	0.624788	346	Exclosure	Unburned	TRUE	#DIV/0!	#DIV/0!	1.89128	1648.15	1674.69	42	#DIV/0!	#DIV/0!
LITTLE WHITEHORSE 3# STEX	WWH - Whitehorse	LITTLE WHITEHORSE 3# STEX_Little Whitehorse Cr	2004	0.295708	1	0.624788	346	Exclosure	Unburned	TRUE	#DIV/0!	#DIV/0!	1.75171	1606.71	1638.99	45	#DIV/0!	#DIV/0!
LOWER L WHITEHORSE 1991 STEX	WWH - Whitehorse	LOWER L WHITEHORSE 1991 STEX_Little Whitehorse Cr	2004	0.33363	1	0.624788	346	Exclosure	Unburned	TRUE	#DIV/0!	#DIV/0!	0.854792	1446.63	1451.07	73	#DIV/0!	#DIV/0!
LOWER LUSCHER	WWH - Whitehorse	LOWER LUSCHER_LUSCHER	2004	0.391682	1	0.624788	346	Exclosure	Unburned	TRUE	#DIV/0!	#DIV/0!	1.03788	1444.11	1474.74	193	#DIV/0!	#DIV/0!
LOWER WILLOW CREEK STEX	WWH - Willow	LOWER WILLOW CREEK STEX_Willow	2004	0.243742	1	0.542962	282	Exclosure	Unburned	TRUE	#DIV/0!	#DIV/0!	1.14394	1423.4	1431.99	92	#DIV/0!	#DIV/0!
LUSCHER	WWH - Whitehorse	LUSCHER_Doolittle Cr 2	2004	0.290113	1	0.624788	346	Exclosure	Unburned	TRUE	#DIV/0!	#DIV/0!	8.09443	1566.02	1738.59	26	#DIV/0!	#DIV/0!
LUSCHER	WWH - Whitehorse	LUSCHER_Fifteenmile Cr	2004	0.349277	1	0.624788	346	Exclosure	Unburned	TRUE	#DIV/0!	#DIV/0!	4.17275	1479.75	1562.13	64	#DIV/0!	#DIV/0!
LUSCHER	WWH - Whitehorse	LUSCHER_Whitehorse Cr 3	2004	0.360845	1	0.624788	346	Exclosure	Unburned	TRUE	#DIV/0!	#DIV/0!	2.36519	1565.94	1660.32	78	#DIV/0!	#DIV/0!
LUSCHER	WWH - Whitehorse	LUSCHER_Whitehorse Cr 4	2004	0.372016	1	0.624788	346	Exclosure	Unburned	TRUE	#DIV/0!	#DIV/0!	1.97114	1479.75	1566.02	109	#DIV/0!	#DIV/0!
LUSCHER	WWH - Whitehorse	LUSCHER_Whitehorse Cr 5	2004	0.361552	1	0.624788	346	Exclosure	Unburned	TRUE	#DIV/0!	#DIV/0!	1.19206	1474.74	1479.86	176	#DIV/0!	#DIV/0!
McKinnley FFR riparian pasture	Susie	McKin_Adobe	2004	0.210153	1	-0.10367	344	Conventional	Unburned	TRUE	#DIV/0!	#DIV/0!	3.0116	1675.14	1768.25	36	6.05	317
Camp Creek riparian pasture	Susie	McKin_Camp	2004	0.298317	1	-0.10367	344	Conventional	Unburned	TRUE	#DIV/0!	#DIV/0!	2.60527	1707.69	1828.87	14	6.05	317
McKinnley FFR riparian pasture	Susie	McKin_Susie	2004	0.247667	1	-0.10367	344	Conventional	Unburned	TRUE	#DIV/0!	#DIV/0!	0.924797	1585.66	1695.39	294	6.05	317
Camp Creek riparian pasture	Susie	McKin_Susie2	2004	0.244728	1	-0.10367	344	Conventional	Unburned	TRUE	#DIV/0!	#DIV/0!	0.597796	1695.39	1719.01	208	6.05	317
Camp Creek Susie exclosure	Susie	McKin_SusieEx	2004	0.262588	1	-0.10367	344	Exclosure	Unburned	TRUE	#DIV/0!	#DIV/0!	0.102158	1719.01	1719.59	141	6.05	317
Newmont exclosure	Susie	McKin_SusieExNewM	2004	0.237705	1	-0.10367	344	Exclosure	Unburned	TRUE	#DIV/0!	#DIV/0!	0.347224	1579.71	1585.66	323	6.05	317
MIDDLE L WHITEHORSE 1991 STEX	WWH - Whitehorse	MIDDLE L WHITEHORSE 1991 STEX_Little Whitehorse Cr	2004	0.250567	1	0.624788	346	Exclosure	Unburned	TRUE	#DIV/0!	#DIV/0!	1.16748	1453.57	1469.45	72	#DIV/0!	#DIV/0!
Middle pasture exclosure	SFC - Hubbard Vine	Middle pasture exclosure_SF Jakes Cr	2004	0.324515	1	0.173339	406	missing	Unburned	TRUE	#DIV/0!	#DIV/0!	3.01667	1815.59	1825.39	20	#DIV/0!	#DIV/0!
MIDDLE WILLOW CREEK STEX	WWH - Willow	MIDDLE WILLOW CREEK STEX_Willow	2004	0.234413	1	0.542962	282	Exclosure	Unburned	TRUE	#DIV/0!	#DIV/0!	1.0267	1433.08	1442.44	79	#DIV/0!	#DIV/0!
Middle	SFC - Hubbard Vine	Middle_Dead Bull Cr	2004	0.1302	1	0.173339	406	Conserve	Unburned	TRUE	#DIV/0!	#DIV/0!	2.59734	1757.24	1939.06	11	#DIV/0!	#DIV/0!
Middle	SFC - Hubbard Vine	Middle_Dry Fork Jakes Cr	2004	0.149549	1	0.173339	406	Conserve	Unburned	TRUE	#DIV/0!	#DIV/0!	1.82141	1772.82	1837.35	35	#DIV/0!	#DIV/0!
Middle	SFC - Hubbard Vine	Middle_Jakes Cr 1	2004	0.183602	1	0.173339	406	Conserve	Unburned	TRUE	#DIV/0!	#DIV/0!	0.428274	1765.59	1773.57	94	#DIV/0!	#DIV/0!
Middle	SFC - Hubbard Vine	Middle_Jakes Cr 2	2004	0.16657	1	0.173339	406	Conserve	Unburned	TRUE	#DIV/0!	#DIV/0!	0.76658	1773.57	1780.15	59	#DIV/0!	#DIV/0!
Middle	SFC - Hubbard Vine	Middle_NF Jakes Cr	2004	0.199807	1	0.173339	406	Conserve	Unburned	TRUE	#DIV/0!	#DIV/0!	1.99516	1779.83	1875.13	37	#DIV/0!	#DIV/0!
Middle	SFC - Hubbard Vine	Middle_SF Jakes Cr	2004	0.21428	1	0.173339	406	Conserve	Unburned	TRUE	#DIV/0!	#DIV/0!	2.50087	1780.15	1893.5	21	#DIV/0!	#DIV/0!
RED MOUNTAIN SOUTH	WWH - Whitehorse	RED MOUNTAIN SOUTH_Little Whitehorse Cr	2004	0.331618	1	0.624788	346	Conserve	Unburned	TRUE	#DIV/0!	#DIV/0!	1.50406	1531.36	1544.67	53	#DIV/0!	#DIV/0!
RED MOUNTAIN SOUTH	WWH - Willow	RED MOUNTAIN SOUTH_Willow	2004	0.316494	1	0.542962	282	Conserve	Unburned	TRUE	#DIV/0!	#DIV/0!	2.42564	1468.22	1601.63	75	#DIV/0!	#DIV/0!
RED MOUNTAIN SOUTH	WWH - Willow	RED MOUNTAIN SOUTH_Willow L	2004	0.300026	1	0.542962	282	Conserve	Unburned	TRUE	#DIV/0!	#DIV/0!	0.912358	1355.22	1423.4	108	#DIV/0!	#DIV/0!
South Fork Salmon Falls Creek exclosure	SFC - Cottonwood	South Fork Salmon Falls Creek exclosure_SF Salmon Falls Cr	2004	0.453182	1	-0.0345017	479	Exclosure	Unburned	TRUE	#DIV/0!	#DIV/0!	0.341713	1765.22	1771.21	312	#DIV/0!	#DIV/0!
Triangle	SFC - Hubbard Vine	Triangle_Dead Bull Cr	2004	0.261221	1	0.173339	406	Conserve	Unburned	TRUE	#DIV/0!	#DIV/0!	5.15523	1939.06	2152.3	5	#DIV/0!	#DIV/0!
UPPER LITTLE WHITEHORSE 1991 STEX	WWH - Whitehorse	UPPER LITTLE WHITEHORSE 1991 STEX_Little Whitehorse Cr	2004	0.303998	1	0.624788	346	Exclosure	Unburned	TRUE	#DIV/0!	#DIV/0!	1.1138	1477.79	1484.33	55	#DIV/0!	#DIV/0!
UPPER WILLOW CREEK STEX	WWH - Willow	UPPER WILLOW CREEK STEX_Willow	2004	0.243225	1	0.542962	282	Exclosure	Unburned	TRUE	#DIV/0!	#DIV/0!	1.26478	1444.32	1468.22	78	#DIV/0!	#DIV/0!
V PASTURE (BC)	WWH - Whitehorse	V PASTURE (BC)_Cottonwood Cr	2004	0.373716	1	0.624788	346	Conserve	Unburned	TRUE	#DIV/0!	#DIV/0!	4.66401	1676.76	2252.98	16	#DIV/0!	#DIV/0!
V PASTURE (BC)	WWH - Whitehorse	V PASTURE (BC)_Whitehorse Cr 2	2004	0.42757	1	0.624788	346	Conserve	Unburned	TRUE	#DIV/0!	#DIV/0!	3.1335	1676.76	2004.44	57	#DIV/0!	#DIV/0!
V PASTURE (BC)	WWH - Whitehorse	V PASTURE (BC)_Whitehorse Cr 3	2004	0.386005	1	0.624788	346	Conserve	Unburned	TRUE	#DIV/0!	#DIV/0!	2.27852	1660.32	1676.76	72	#DIV/0!	#DIV/0!
W. Hubbard Sdng	SFC - Hubbard Vine	W. Hubbard Sdng_Dry Cr	2004	0.199968	1	0.173339	406	Conserve	Unburned	TRUE	#DIV/0!	#DIV/0!	1.19876	1800.22	1860.7	54	#DIV/0!	#DIV/0!
Warm Springs 1-4 pastures	SFC - Cottonwood	Warm Springs 1-4 pastures_Cottonwood Cr	2004	0.385453	1	-0.0345017	479	Conserve	Unburned	TRUE	#DIV/0!	#DIV/0!	0.881668	1762.88	1792.72	132	#DIV/0!	#DIV/0!
Warm Springs 1-4 pastures	SFC - Cottonwood	Warm Springs 1-4 pastures_SF Salmon Falls Cr	2004	0.65392	1	-0.0345017	479	Conserve	Unburned	TRUE	#DIV/0!	#DIV/0!	0.327141	1771.21	1774.28	310	#DIV/0!	#DIV/0!
Warm Springs 6 pastures	SFC - Cottonwood	Warm Springs 6 pastures_Cottonwood Cr	2004	0.47087	1	-0.0345017	479	Conserve	Unburned	TRUE	#DIV/0!	#DIV/0!	1.02415	1853.65	1860.78	52	#DIV/0!	#DIV/0!
WHITEHORSE	WWH - Whitehorse	WHITEHORSE_Minehole Cr	2004	0.331436	1	0.624788	346	Conserve	Unburned	TRUE	#DIV/0!	#DIV/0!	5.70641	2018.57	2185.75	4	#DIV/0!	#DIV/0!
WHITEHORSE	WWH - Whitehorse	WHITEHORSE_Whitehorse Cr 1	2004	0.40023	1	0.624788	346	Conserve	Unburned	TRUE	#DIV/0!	#DIV/0!	6.4851	2017.82	2278.24	6	#DIV/0!	#DIV/0!
WHITEHORSE	WWH - Whitehorse	WHITEHORSE_Whitehorse Cr 2	2004	0.349886	1	0.624788	346	Conserve	Unburned	TRUE	#DIV/0!	#DIV/0!	2.81071	2004.44	2018.57	10	#DIV/0!	#DIV/0!
WILLOW CREEK #7 STEX	WWH - Willow	WILLOW CREEK #7 STEX_Willow	2004	0.39397	1	0.542962	282	Exclosure	Unburned	TRUE	#DIV/0!	#DIV/0!	2.20305	1673.71	1713.18	34	#DIV/0!	#DIV/0!
WILLOW CREEK EXCL #4 STEX	WWH - Whitehorse	WILLOW CREEK EXCL #4 STEX_Little Whitehorse Cr	2004	0.311247	1	0.624788	346	Exclosure	Unburned	TRUE	#DIV/0!	#DIV/0!	1.97499	1484.33	1523.05	54	#DIV/0!	#DIV/0!
WILLOW CREEK EXCL #4 STEX	WWH - Willow	WILLOW CREEK EXCL #4 STEX_Willow	2004	0.383286	1	0.542962	282	Exclosure	Unburned	TRUE	#DIV/0!	#DIV/0!	2.43201	1606.23	1623.44	43	#DIV/0!	#DIV/0!
WILLOW CREEK EXCL #5 STEX	WWH - Willow	WILLOW CREEK EXCL #5 STEX_Willow	2004	0.466037	1	0.542962	282	Exclosure	Unburned	TRUE	#DIV/0!	#DIV/0!	2.85445	1631.74	1646.15	41	#DIV/0!	#DIV/0!
WILLOW CREEK STEX #3	WWH - Willow	WILLOW CREEK STEX #3_Willow	2004	0.375405	1	0.542962	282	Exclosure	Unburned	TRUE	#DIV/0!	#DIV/0!	2.43037	1512.75	1534.45	59	#DIV/0!	#DIV/0!
WILLOW	WWH - Whitehorse	WILLOW_Little Whitehorse Cr	2004	0.385687	1	0.624788	346	Conserve	Unburned	TRUE	#DIV/0!	#DIV/0!	1.54683	1674.41	1726.48	40	#DIV/0!	#DIV/0!
WILLOW	WWH - Whitehorse	WILLOW_Little Whitehorse Cr 2	2004	0.331448	1	0.624788	346	Conserve	Unburned	TRUE	#DIV/0!	#DIV/0!	5.99293	1765.88	2228.36	12	#DIV/0!	#DIV/0!
WILLOW	WWH - Willow	WILLOW_Willow	2004	0.481567	1	0.542962	282	Conserve	Unburned	TRUE	#DIV/0!	#DIV/0!	6.17626	1713.18	2216.23	21	#DIV/0!	#DIV/0!
WILOW CREEK #6 STEX	WWH - Willow	WILOW CREEK #6 STEX_Willow	2004	0.418506	1	0.542962	282	Exclosure	Unburned	TRUE	#DIV/0!	#DIV/0!	2.43669	1654.18	1670.1	40	#DIV/0!	#DIV/0!
15-MILE	WWH - Whitehorse	15-MILE_Doolittle Cr 1	2005	0.367925	1	-0.802925	456	Conserve	Unburned	FALSE	2	0.626674	3.36649	1896.14	2003.58	15	#DIV/0!	#DIV/0!
15-MILE	WWH - Whitehorse	15-MILE_Doolittle Cr 2	2005	0.394798	1	-0.802925	456	Conserve	Unburned	FALSE	0	0	3.23882	1880.16	1896.38	16	#DIV/0!	#DIV/0!
15-MILE	WWH - Whitehorse	15-MILE_Fifteenmile Cr	2005	0.292483	1	-0.802925	456	Conserve	Unburned	FALSE	0	0	2.45916	1562.13	1972.32	63	#DIV/0!	#DIV/0!
BEAVERDAM STEX	WWH - Willow	BEAVERDAM STEX_Willow	2005	0.401811	1	-0.802925	362	Exclosure	Unburned	FALSE	0	0	1.41271	1499.37	1506.08	60	#DIV/0!	#DIV/0!
Adobe Cr. pasture	Susie	BlueB_Adobe	2005	0.299668	1	-0.902159	431	Conventional	Unburned	TRUE	#DIV/0!	#DIV/0!	3.82154	1768.25	1841.4	27	15.3	650
Stinson riparian	Susie	BlueB_BlueB	2005	0.249771	1	-0.902159	431	Conventional	Unburned	TRUE	#DIV/0!	#DIV/0!	1.10258	1742.86	1803.61	47	15.3	650
Stinson riparian	Susie	BlueB_Susie	2005	0.272959	1	-0.902159	431	Conventional	Unburned	TRUE	#DIV/0!	#DIV/0!	0.600038	1719.59	1765.9	141	15.3	650
Bull Camp Mntn	SFC - Hubbard Vine	Bull Camp Mntn_Bull Camp Cr	2005	0.483964	1	-1.13379	525	Conserve	Unburned	TRUE	#DIV/0!	#DIV/0!	5.46839	1986.15	2341.92	18	#DIV/0!	#DIV/0!
Bull Camp Mntn	SFC - Hubbard Vine	Bull Camp Mntn_Cold Springs Cr	2005	0.532338	1	-1.13379	525	Conserve	Unburned	TRUE	#DIV/0!	#DIV/0!	4.28229	2022.87	2085.2	6	#DIV/0!	#DIV/0!
CAMPGROUND STEX (KOA)	WWH - Willow	CAMPGROUND STEX (KOA)_Willow	2005	0.313322	1	-0.802925	362	Exclosure	Unburned	FALSE	4	4.31255	2.11315	1472.97	1492.57	62	#DIV/0!	#DIV/0!
Susie Hadley Carlin Riparian pasture	Susie	CarlinField_Susie	2005	0.343785	1	-0.902159	431	Conserve	Unburned	TRUE	#DIV/0!	#DIV/0!	0.443232	1519.01	1572.97	389	15.3	650
Susie Hadley Carlin Riparian pasture	Susie	CarlinField_Susie2	2005	0.474616	1	-0.902159	431	Conserve	Unburned	TRUE	#DIV/0!	#DIV/0!	0.647223	1572.97	1579.68	325	15.3	650
Choke-a-man pasture 1	SFC - Cottonwood	Choke-a-man pasture 1_Cottonwood Cr	2005	0.530053	1	-1.13379	571	Conserve	Unburned	TRUE	#DIV/0!	#DIV/0!	0.755701	1838.3	1853.99	92	#DIV/0!	#DIV/0!
Choke-a-man pasture 1	SFC - Cottonwood	Choke-a-man pasture 1_MF Cottonwood Cr	2005	0.407357	1	-1.13379	571	Conserve	Unburned	TRUE	#DIV/0!	#DIV/0!	1.41319	1853.41	1858.45	18	#DIV/0!	#DIV/0!
Choke-a-man pasture 1	SFC - Cottonwood	Choke-a-man pasture 1_NF Cottonwood Cr	2005	0.441963	1	-1.13379	571	Conserve	Unburned	TRUE	#DIV/0!	#DIV/0!	2.42287	1848.48	1862.85	19	#DIV/0!	#DIV/0!
Cottonwood 1, 4 exclosure	SFC - Cottonwood	Cottonwood 1, 4 exclosure_Cottonwood Cr	2005	0.524022	1	-1.13379	571	Exclosure	Unburned	TRUE	#DIV/0!	#DIV/0!	1.35848	1902.78	1914.87	41	#DIV/0!	#DIV/0!
Cottonwood 1, 4 pastures	SFC - Cottonwood	Cottonwood 1, 4 pastures_Cottonwood Cr	2005	0.501237	1	-1.13379	571	Conserve	Unburned	TRUE	#DIV/0!	#DIV/0!	1.87278	1914.87	1975.44	41	#DIV/0!	#DIV/0!
Cottonwood 2 pastures	SFC - Cottonwood	Cottonwood 2 pastures_Cottonwood Cr	2005	0.501041	1	-1.13379	571	Conserve	Unburned	TRUE	#DIV/0!	#DIV/0!	1.4299	1860.78	1902.78	52	#DIV/0!	#DIV/0!
Cottonwood Riparian pasture	SFC - Cottonwood	Cottonwood Riparian pasture_Salmon Falls Cr	2005	0.524523	1	-1.13379	571	Conserve	Unburned	TRUE	#DIV/0!	#DIV/0!	0.307983	1740.87	1762.88	488	#DIV/0!	#DIV/0!
Dry Crk Mntn	SFC - Hubbard Vine	Dry Crk Mntn_Dry Cr	2005	0.467452	1	-1.13379	525	Conserve	Unburned	TRUE	#DIV/0!	#DIV/0!	6.87306	1950.13	2473.34	18	#DIV/0!	#DIV/0!
E. Hubbard Sdng	SFC - Hubbard Vine	E. Hubbard Sdng_Bull Camp Cr	2005	0.214039	1	-1.13379	525	Conserve	Unburned	TRUE	#DIV/0!	#DIV/0!	0.938864	1773.89	1801.22	28	#DIV/0!	#DIV/0!
E. Hubbard Sdng	SFC - Hubbard Vine	E. Hubbard Sdng_Dry Cr 1	2005	0.160179	1	-1.13379	525	Conserve	Unburned	TRUE	#DIV/0!	#DIV/0!	0.853677	1740.76	1776.25	88	#DIV/0!	#DIV/0!
E. Hubbard Sdng	SFC - Hubbard Vine	E. Hubbard Sdng_Dry Cr 2	2005	0.169788	1	-1.13379	525	Conserve	Unburned	TRUE	#DIV/0!	#DIV/0!	1.0816	1776.25	1800.22	56	#DIV/0!	#DIV/0!
Flat	SFC - Hubbard Vine	Flat_Bull Camp Cr	2005	0.256379	1	-1.13379	525	Conserve	Unburned	TRUE	#DIV/0!	#DIV/0!	1.64042	1804.68	1894.23	25	#DIV/0!	#DIV/0!
Flat	SFC - Hubbard Vine	Flat_Cold Springs Cr	2005	0.230826	1	-1.13379	525	Conserve	Unburned	TRUE	#DIV/0!	#DIV/0!	1.28434	1787.72	1915.05	29	#DIV/0!	#DIV/0!
Flat	SFC - Hubbard Vine	Flat_Dry Cr	2005	0.252047	1	-1.13379	525	Conserve	Unburned	TRUE	#DIV/0!	#DIV/0!	1.17459	1860.7	1890.9	30	#DIV/0!	#DIV/0!
Flat	SFC - Hubbard Vine	Flat_Willow Cr	2005	0.223191	1	-1.13379	525	Conserve	Unburned	TRUE	#DIV/0!	#DIV/0!	0.868462	1767.47	1876.97	94	#DIV/0!	#DIV/0!
Goat Creek 1, 6 pastures	SFC - Cottonwood	Goat Creek 1, 6 pastures_Goat Cr	2005	0.355529	1	-1.13379	571	Conserve	Unburned	TRUE	#DIV/0!	#DIV/0!	4.34405	1901.8	1971.28	8	#DIV/0!	#DIV/0!
Goat Creek 3, 4 Exclosure	SFC - Cottonwood	Goat Creek 3, 4 Exclosure_MF Cottonwood Cr	2005	0.456374	1	-1.13379	571	Exclosure	Unburned	TRUE	#DIV/0!	#DIV/0!	2.9515	1887.76	1914.38	8	#DIV/0!	#DIV/0!
Goat Creek 3, 4 pastures	SFC - Cottonwood	Goat Creek 3, 4 pastures_MF Cottonwood Cr	2005	0.396813	1	-1.13379	571	Conserve	Unburned	TRUE	#DIV/0!	#DIV/0!	4.53564	1914.38	1965.01	8	#DIV/0!	#DIV/0!
Goat Creek 3, 4 pastures	SFC - Cottonwood	Goat Creek 3, 4 pastures_NF Cottonwood Cr	2005	0.413943	1	-1.13379	571	Conserve	Unburned	TRUE	#DIV/0!	#DIV/0!	3.0379	1901.44	1955.13	16	#DIV/0!	#DIV/0!
Goat Creek 5 Exclosure	SFC - Cottonwood	Goat Creek 5 Exclosure_NF Cottonwood Cr	2005	0.504177	1	-1.13379	571	Exclosure	Unburned	TRUE	#DIV/0!	#DIV/0!	1.93885	1881.74	1899.83	17	#DIV/0!	#DIV/0!
Goat Creek 5 pastures	SFC - Cottonwood	Goat Creek 5 pastures_MF Cottonwood Cr	2005	0.462996	1	-1.13379	571	Conserve	Unburned	TRUE	#DIV/0!	#DIV/0!	1.78292	1858.45	1887.76	18	#DIV/0!	#DIV/0!
Goat Creek 5 pastures	SFC - Cottonwood	Goat Creek 5 pastures_NF Cottonwood Cr	2005	0.45758	1	-1.13379	571	Conserve	Unburned	TRUE	#DIV/0!	#DIV/0!	1.50382	1862.85	1901.44	19	#DIV/0!	#DIV/0!
Susie Hadley Carlin Riparian pasture	Susie	Hadley_Susie	2005	0.304281	1	-0.902159	431	Conserve	Unburned	TRUE	#DIV/0!	#DIV/0!	0.402953	1497.71	1519.01	476	15.3	650
Jakes Crk Mntn	SFC - Hubbard Vine	Jakes Crk Mntn_MF Jakes Cr	2005	0.330624	1	-1.13379	525	Conserve	Unburned	TRUE	#DIV/0!	#DIV/0!	6.4844	1937.53	2156.09	8	#DIV/0!	#DIV/0!
Jakes Crk Mntn	SFC - Hubbard Vine	Jakes Crk Mntn_NF Jakes Cr	2005	0.327044	1	-1.13379	525	Conserve	Unburned	TRUE	#DIV/0!	#DIV/0!	7.46069	1912.01	2183.45	7	#DIV/0!	#DIV/0!
Jakes Crk Mntn	SFC - Hubbard Vine	Jakes Crk Mntn_SF Jakes Cr	2005	0.419913	1	-1.13379	525	Conserve	Unburned	TRUE	#DIV/0!	#DIV/0!	6.25134	1893.5	2378.1	15	#DIV/0!	#DIV/0!
JUG SPRINGS STR EXCL	WWH - Whitehorse	JUG SPRINGS STR EXCL_Doolittle Cr 2	2005	0.341208	1	-0.802925	456	Exclosure	Unburned	FALSE	0	0	4.6628	1738.59	1880.16	20	#DIV/0!	#DIV/0!
JUG SPRINGS	WWH - Whitehorse	JUG SPRINGS_Dry Cr	2005	0.306998	1	-0.802925	456	Conventional	Unburned	FALSE	0	0	4.50257	1896.38	2016.61	7	#DIV/0!	#DIV/0!
LITTLE WHITEHORSE #1 STEX	WWH - Whitehorse	LITTLE WHITEHORSE #1 STEX_Little Whitehorse Cr	2005	0.300151	1	-0.802925	456	Exclosure	Unburned	FALSE	0	0	2.62681	1544.67	1578.04	49	#DIV/0!	#DIV/0!
LITTLE WHITEHORSE #2 STEX	WWH - Whitehorse	LITTLE WHITEHORSE #2 STEX_Little Whitehorse Cr	2005	0.314468	1	-0.802925	456	Exclosure	Unburned	FALSE	0	0	1.93428	1583.8	1597.33	49	#DIV/0!	#DIV/0!
LITTLE WHITEHORSE #4 STEX	WWH - Whitehorse	LITTLE WHITEHORSE #4 STEX_Little Whitehorse Cr	2005	0.400725	1	-0.802925	456	Exclosure	Unburned	FALSE	0	0	1.89128	1648.15	1674.69	42	#DIV/0!	#DIV/0!
LITTLE WHITEHORSE 3# STEX	WWH - Whitehorse	LITTLE WHITEHORSE 3# STEX_Little Whitehorse Cr	2005	0.299076	1	-0.802925	456	Exclosure	Unburned	FALSE	0	0	1.75171	1606.71	1638.99	45	#DIV/0!	#DIV/0!
LOWER L WHITEHORSE 1991 STEX	WWH - Whitehorse	LOWER L WHITEHORSE 1991 STEX_Little Whitehorse Cr	2005	0.353344	1	-0.802925	456	Exclosure	Unburned	FALSE	0	0	0.854792	1446.63	1451.07	73	#DIV/0!	#DIV/0!
LOWER LUSCHER	WWH - Whitehorse	LOWER LUSCHER_LUSCHER	2005	0.418035	1	-0.802925	456	Exclosure	Unburned	FALSE	10	3.38845	1.03788	1444.11	1474.74	193	#DIV/0!	#DIV/0!
LOWER WILLOW CREEK STEX	WWH - Willow	LOWER WILLOW CREEK STEX_Willow	2005	0.270794	1	-0.802925	362	Exclosure	Unburned	FALSE	0	0	1.14394	1423.4	1431.99	92	#DIV/0!	#DIV/0!
LUSCHER	WWH - Whitehorse	LUSCHER_Doolittle Cr 2	2005	0.3021	1	-0.802925	456	Exclosure	Unburned	FALSE	0	0	8.09443	1566.02	1738.59	26	#DIV/0!	#DIV/0!
LUSCHER	WWH - Whitehorse	LUSCHER_Fifteenmile Cr	2005	0.353918	1	-0.802925	456	Exclosure	Unburned	FALSE	0	0	4.17275	1479.75	1562.13	64	#DIV/0!	#DIV/0!
LUSCHER	WWH - Whitehorse	LUSCHER_Whitehorse Cr 3	2005	0.365493	1	-0.802925	456	Exclosure	Unburned	FALSE	0	0	2.36519	1565.94	1660.32	78	#DIV/0!	#DIV/0!
LUSCHER	WWH - Whitehorse	LUSCHER_Whitehorse Cr 4	2005	0.385671	1	-0.802925	456	Exclosure	Unburned	FALSE	0	0	1.97114	1479.75	1566.02	109	#DIV/0!	#DIV/0!
LUSCHER	WWH - Whitehorse	LUSCHER_Whitehorse Cr 5	2005	0.376213	1	-0.802925	456	Exclosure	Unburned	FALSE	0	0	1.19206	1474.74	1479.86	176	#DIV/0!	#DIV/0!
McKinnley FFR riparian pasture	Susie	McKin_Adobe	2005	0.250306	1	-0.902159	431	Conventional	Unburned	TRUE	#DIV/0!	#DIV/0!	3.0116	1675.14	1768.25	36	15.3	650
Camp Creek riparian pasture	Susie	McKin_Camp	2005	0.349537	1	-0.902159	431	Conventional	Unburned	TRUE	#DIV/0!	#DIV/0!	2.60527	1707.69	1828.87	14	15.3	650
McKinnley FFR riparian pasture	Susie	McKin_Susie	2005	0.270607	1	-0.902159	431	Conventional	Unburned	TRUE	#DIV/0!	#DIV/0!	0.924797	1585.66	1695.39	294	15.3	650
Camp Creek riparian pasture	Susie	McKin_Susie2	2005	0.274237	1	-0.902159	431	Conventional	Unburned	TRUE	#DIV/0!	#DIV/0!	0.597796	1695.39	1719.01	208	15.3	650
Camp Creek Susie exclosure	Susie	McKin_SusieEx	2005	0.308458	1	-0.902159	431	Exclosure	Unburned	TRUE	#DIV/0!	#DIV/0!	0.102158	1719.01	1719.59	141	15.3	650
Newmont exclosure	Susie	McKin_SusieExNewM	2005	0.233531	1	-0.902159	431	Exclosure	Unburned	TRUE	#DIV/0!	#DIV/0!	0.347224	1579.71	1585.66	323	15.3	650
MIDDLE L WHITEHORSE 1991 STEX	WWH - Whitehorse	MIDDLE L WHITEHORSE 1991 STEX_Little Whitehorse Cr	2005	0.291483	1	-0.802925	456	Exclosure	Unburned	FALSE	0	0	1.16748	1453.57	1469.45	72	#DIV/0!	#DIV/0!
Middle pasture exclosure	SFC - Hubbard Vine	Middle pasture exclosure_SF Jakes Cr	2005	0.37586	1	-1.13379	525	missing	Unburned	TRUE	#DIV/0!	#DIV/0!	3.01667	1815.59	1825.39	20	#DIV/0!	#DIV/0!
MIDDLE WILLOW CREEK STEX	WWH - Willow	MIDDLE WILLOW CREEK STEX_Willow	2005	0.251015	1	-0.802925	362	Exclosure	Unburned	FALSE	3	3.29073	1.0267	1433.08	1442.44	79	#DIV/0!	#DIV/0!
Middle	SFC - Hubbard Vine	Middle_Dead Bull Cr	2005	0.192777	1	-1.13379	525	Conserve	Unburned	TRUE	#DIV/0!	#DIV/0!	2.59734	1757.24	1939.06	11	#DIV/0!	#DIV/0!
Middle	SFC - Hubbard Vine	Middle_Dry Fork Jakes Cr	2005	0.201724	1	-1.13379	525	Conserve	Unburned	TRUE	#DIV/0!	#DIV/0!	1.82141	1772.82	1837.35	35	#DIV/0!	#DIV/0!
Middle	SFC - Hubbard Vine	Middle_Jakes Cr 1	2005	0.235717	1	-1.13379	525	Conserve	Unburned	TRUE	#DIV/0!	#DIV/0!	0.428274	1765.59	1773.57	94	#DIV/0!	#DIV/0!
Middle	SFC - Hubbard Vine	Middle_Jakes Cr 2	2005	0.204466	1	-1.13379	525	Conserve	Unburned	TRUE	#DIV/0!	#DIV/0!	0.76658	1773.57	1780.15	59	#DIV/0!	#DIV/0!
Middle	SFC - Hubbard Vine	Middle_NF Jakes Cr	2005	0.236069	1	-1.13379	525	Conserve	Unburned	TRUE	#DIV/0!	#DIV/0!	1.99516	1779.83	1875.13	37	#DIV/0!	#DIV/0!
Middle	SFC - Hubbard Vine	Middle_SF Jakes Cr	2005	0.244261	1	-1.13379	525	Conserve	Unburned	TRUE	#DIV/0!	#DIV/0!	2.50087	1780.15	1893.5	21	#DIV/0!	#DIV/0!
RED MOUNTAIN SOUTH	WWH - Whitehorse	RED MOUNTAIN SOUTH_Little Whitehorse Cr	2005	0.342113	1	-0.802925	456	Conserve	Unburned	FALSE	3	3.39005	1.50406	1531.36	1544.67	53	#DIV/0!	#DIV/0!
RED MOUNTAIN SOUTH	WWH - Willow	RED MOUNTAIN SOUTH_Willow	2005	0.33998	1	-0.802925	362	Conserve	Unburned	FALSE	5	1.62437	2.42564	1468.22	1601.63	75	#DIV/0!	#DIV/0!
RED MOUNTAIN SOUTH	WWH - Willow	RED MOUNTAIN SOUTH_Willow L	2005	0.311204	1	-0.802925	362	Conserve	Unburned	FALSE	5	0.66908	0.912358	1355.22	1423.4	108	#DIV/0!	#DIV/0!
South Fork Salmon Falls Creek exclosure	SFC - Cottonwood	South Fork Salmon Falls Creek exclosure_SF Salmon Falls Cr	2005	0.500404	1	-1.13379	571	Exclosure	Unburned	TRUE	#DIV/0!	#DIV/0!	0.341713	1765.22	1771.21	312	#DIV/0!	#DIV/0!
Triangle	SFC - Hubbard Vine	Triangle_Dead Bull Cr	2005	0.305847	1	-1.13379	525	Conserve	Unburned	TRUE	#DIV/0!	#DIV/0!	5.15523	1939.06	2152.3	5	#DIV/0!	#DIV/0!
UPPER LITTLE WHITEHORSE 1991 STEX	WWH - Whitehorse	UPPER LITTLE WHITEHORSE 1991 STEX_Little Whitehorse Cr	2005	0.3345	1	-0.802925	456	Exclosure	Unburned	FALSE	0	0	1.1138	1477.79	1484.33	55	#DIV/0!	#DIV/0!
UPPER WILLOW CREEK STEX	WWH - Willow	UPPER WILLOW CREEK STEX_Willow	2005	0.248731	1	-0.802925	362	Exclosure	Unburned	FALSE	2	1.05839	1.26478	1444.32	1468.22	78	#DIV/0!	#DIV/0!
V PASTURE (BC)	WWH - Whitehorse	V PASTURE (BC)_Cottonwood Cr	2005	0.368014	1	-0.802925	456	Conserve	Unburned	FALSE	0	0	4.66401	1676.76	2252.98	16	#DIV/0!	#DIV/0!
V PASTURE (BC)	WWH - Whitehorse	V PASTURE (BC)_Whitehorse Cr 2	2005	0.417858	1	-0.802925	456	Conserve	Unburned	FALSE	0	0	3.1335	1676.76	2004.44	57	#DIV/0!	#DIV/0!
V PASTURE (BC)	WWH - Whitehorse	V PASTURE (BC)_Whitehorse Cr 3	2005	0.388851	1	-0.802925	456	Conserve	Unburned	FALSE	0	0	2.27852	1660.32	1676.76	72	#DIV/0!	#DIV/0!
W. Hubbard Sdng	SFC - Hubbard Vine	W. Hubbard Sdng_Dry Cr	2005	0.243918	1	-1.13379	525	Conserve	Unburned	TRUE	#DIV/0!	#DIV/0!	1.19876	1800.22	1860.7	54	#DIV/0!	#DIV/0!
Warm Springs 1-4 pastures	SFC - Cottonwood	Warm Springs 1-4 pastures_Cottonwood Cr	2005	0.428104	1	-1.13379	571	Conserve	Unburned	TRUE	#DIV/0!	#DIV/0!	0.881668	1762.88	1792.72	132	#DIV/0!	#DIV/0!
Warm Springs 1-4 pastures	SFC - Cottonwood	Warm Springs 1-4 pastures_SF Salmon Falls Cr	2005	0.687281	1	-1.13379	571	Conserve	Unburned	TRUE	#DIV/0!	#DIV/0!	0.327141	1771.21	1774.28	310	#DIV/0!	#DIV/0!
Warm Springs 6 pastures	SFC - Cottonwood	Warm Springs 6 pastures_Cottonwood Cr	2005	0.517639	1	-1.13379	571	Conserve	Unburned	TRUE	#DIV/0!	#DIV/0!	1.02415	1853.65	1860.78	52	#DIV/0!	#DIV/0!
WHITEHORSE	WWH - Whitehorse	WHITEHORSE_Minehole Cr	2005	0.356259	1	-0.802925	456	Conserve	Unburned	FALSE	0	0	5.70641	2018.57	2185.75	4	#DIV/0!	#DIV/0!
WHITEHORSE	WWH - Whitehorse	WHITEHORSE_Whitehorse Cr 1	2005	0.415989	1	-0.802925	456	Conserve	Unburned	FALSE	0	0	6.4851	2017.82	2278.24	6	#DIV/0!	#DIV/0!
WHITEHORSE	WWH - Whitehorse	WHITEHORSE_Whitehorse Cr 2	2005	0.371591	1	-0.802925	456	Conserve	Unburned	FALSE	0	0	2.81071	2004.44	2018.57	10	#DIV/0!	#DIV/0!
WILLOW CREEK #7 STEX	WWH - Willow	WILLOW CREEK #7 STEX_Willow	2005	0.379164	1	-0.802925	362	Exclosure	Unburned	FALSE	4	2.23263	2.20305	1673.71	1713.18	34	#DIV/0!	#DIV/0!
WILLOW CREEK EXCL #4 STEX	WWH - Whitehorse	WILLOW CREEK EXCL #4 STEX_Little Whitehorse Cr	2005	0.330645	1	-0.802925	456	Exclosure	Unburned	FALSE	0	0	1.97499	1484.33	1523.05	54	#DIV/0!	#DIV/0!
WILLOW CREEK EXCL #4 STEX	WWH - Willow	WILLOW CREEK EXCL #4 STEX_Willow	2005	0.402674	1	-0.802925	362	Exclosure	Unburned	FALSE	0	0	2.43201	1606.23	1623.44	43	#DIV/0!	#DIV/0!
WILLOW CREEK EXCL #5 STEX	WWH - Willow	WILLOW CREEK EXCL #5 STEX_Willow	2005	0.449275	1	-0.802925	362	Exclosure	Unburned	FALSE	0	0	2.85445	1631.74	1646.15	41	#DIV/0!	#DIV/0!
WILLOW CREEK STEX #3	WWH - Willow	WILLOW CREEK STEX #3_Willow	2005	0.392584	1	-0.802925	362	Exclosure	Unburned	FALSE	0	0	2.43037	1512.75	1534.45	59	#DIV/0!	#DIV/0!
WILLOW	WWH - Whitehorse	WILLOW_Little Whitehorse Cr	2005	0.42949	1	-0.802925	456	Conserve	Unburned	FALSE	0	0	1.54683	1674.41	1726.48	40	#DIV/0!	#DIV/0!
WILLOW	WWH - Whitehorse	WILLOW_Little Whitehorse Cr 2	2005	0.344309	1	-0.802925	456	Conserve	Unburned	FALSE	0	0	5.99293	1765.88	2228.36	12	#DIV/0!	#DIV/0!
WILLOW	WWH - Willow	WILLOW_Willow	2005	0.490077	1	-0.802925	362	Conserve	Unburned	FALSE	0	0	6.17626	1713.18	2216.23	21	#DIV/0!	#DIV/0!
WILOW CREEK #6 STEX	WWH - Willow	WILOW CREEK #6 STEX_Willow	2005	0.429168	1	-0.802925	362	Exclosure	Unburned	FALSE	2	3.06118	2.43669	1654.18	1670.1	40	#DIV/0!	#DIV/0!
15-MILE	WWH - Whitehorse	15-MILE_Doolittle Cr 1	2006	0.39984	1	0.24386	571	Conserve	Unburned	TRUE	#DIV/0!	#DIV/0!	3.36649	1896.14	2003.58	15	#DIV/0!	#DIV/0!
15-MILE	WWH - Whitehorse	15-MILE_Doolittle Cr 2	2006	0.418396	1	0.24386	571	Conserve	Unburned	TRUE	#DIV/0!	#DIV/0!	3.23882	1880.16	1896.38	16	#DIV/0!	#DIV/0!
15-MILE	WWH - Whitehorse	15-MILE_Fifteenmile Cr	2006	0.306694	1	0.24386	571	Conserve	Unburned	TRUE	#DIV/0!	#DIV/0!	2.45916	1562.13	1972.32	63	#DIV/0!	#DIV/0!
BEAVERDAM STEX	WWH - Willow	BEAVERDAM STEX_Willow	2006	0.372197	1	0.173339	461	Exclosure	Unburned	TRUE	#DIV/0!	#DIV/0!	1.41271	1499.37	1506.08	60	#DIV/0!	#DIV/0!
Adobe Cr. pasture	Susie	BlueB_Adobe	2006	0.257615	1	0.315617	457	Conventional	Unburned	FALSE	0	0	3.82154	1768.25	1841.4	27	34.4	1600
Stinson riparian	Susie	BlueB_BlueB	2006	0.172847	1	0.315617	457	Conventional	Recovery	FALSE	0	0	1.10258	1742.86	1803.61	47	34.4	1600
Stinson riparian	Susie	BlueB_Susie	2006	0.214204	1	0.315617	457	Conventional	Recovery	FALSE	0	0	0.600038	1719.59	1765.9	141	34.4	1600
Bull Camp Mntn	SFC - Hubbard Vine	Bull Camp Mntn_Bull Camp Cr	2006	0.459379	1	0.389038	541	Conserve	Unburned	FALSE	0	0	5.46839	1986.15	2341.92	18	#DIV/0!	#DIV/0!
Bull Camp Mntn	SFC - Hubbard Vine	Bull Camp Mntn_Cold Springs Cr	2006	0.46817	1	0.389038	541	Conserve	Unburned	FALSE	0	0	4.28229	2022.87	2085.2	6	#DIV/0!	#DIV/0!
CAMPGROUND STEX (KOA)	WWH - Willow	CAMPGROUND STEX (KOA)_Willow	2006	0.304587	1	0.173339	461	Exclosure	Unburned	TRUE	#DIV/0!	#DIV/0!	2.11315	1472.97	1492.57	62	#DIV/0!	#DIV/0!
Susie Hadley Carlin Riparian pasture	Susie	CarlinField_Susie	2006	0.223717	1	0.315617	457	Conserve	Recovery	FALSE	14	1.14997	0.443232	1519.01	1572.97	389	34.4	1600
Susie Hadley Carlin Riparian pasture	Susie	CarlinField_Susie2	2006	0.238425	1	0.315617	457	Conserve	Recovery	FALSE	4	3.85821	0.647223	1572.97	1579.68	325	34.4	1600
Choke-a-man pasture 1	SFC - Cottonwood	Choke-a-man pasture 1_Cottonwood Cr	2006	0.497569	1	0.24386	717	Conserve	Unburned	FALSE	1	0.481647	0.755701	1838.3	1853.99	92	#DIV/0!	#DIV/0!
Choke-a-man pasture 1	SFC - Cottonwood	Choke-a-man pasture 1_MF Cottonwood Cr	2006	0.365982	1	0.24386	717	Conserve	Unburned	FALSE	0	0	1.41319	1853.41	1858.45	18	#DIV/0!	#DIV/0!
Choke-a-man pasture 1	SFC - Cottonwood	Choke-a-man pasture 1_NF Cottonwood Cr	2006	0.421401	1	0.24386	717	Conserve	Unburned	FALSE	0	0	2.42287	1848.48	1862.85	19	#DIV/0!	#DIV/0!
Cottonwood 1, 4 exclosure	SFC - Cottonwood	Cottonwood 1, 4 exclosure_Cottonwood Cr	2006	0.502221	1	0.24386	717	Exclosure	Unburned	FALSE	0	0	1.35848	1902.78	1914.87	41	#DIV/0!	#DIV/0!
Cottonwood 1, 4 pastures	SFC - Cottonwood	Cottonwood 1, 4 pastures_Cottonwood Cr	2006	0.458899	1	0.24386	717	Conserve	Unburned	FALSE	1	0.309194	1.87278	1914.87	1975.44	41	#DIV/0!	#DIV/0!
Cottonwood 2 pastures	SFC - Cottonwood	Cottonwood 2 pastures_Cottonwood Cr	2006	0.473678	1	0.24386	717	Conserve	Unburned	FALSE	3	1.02136	1.4299	1860.78	1902.78	52	#DIV/0!	#DIV/0!
Cottonwood Riparian pasture	SFC - Cottonwood	Cottonwood Riparian pasture_Salmon Falls Cr	2006	0.496715	1	0.24386	717	Conserve	Unburned	FALSE	1	0.139929	0.307983	1740.87	1762.88	488	#DIV/0!	#DIV/0!
Dry Crk Mntn	SFC - Hubbard Vine	Dry Crk Mntn_Dry Cr	2006	0.425544	1	0.389038	541	Conserve	Unburned	FALSE	27	3.54681	6.87306	1950.13	2473.34	18	#DIV/0!	#DIV/0!
E. Hubbard Sdng	SFC - Hubbard Vine	E. Hubbard Sdng_Bull Camp Cr	2006	0.208549	1	0.389038	541	Conserve	Unburned	FALSE	0	0	0.938864	1773.89	1801.22	28	#DIV/0!	#DIV/0!
E. Hubbard Sdng	SFC - Hubbard Vine	E. Hubbard Sdng_Dry Cr 1	2006	0.139864	1	0.389038	541	Conserve	Unburned	FALSE	0	0	0.853677	1740.76	1776.25	88	#DIV/0!	#DIV/0!
E. Hubbard Sdng	SFC - Hubbard Vine	E. Hubbard Sdng_Dry Cr 2	2006	0.14022	1	0.389038	541	Conserve	Unburned	FALSE	0	0	1.0816	1776.25	1800.22	56	#DIV/0!	#DIV/0!
Flat	SFC - Hubbard Vine	Flat_Bull Camp Cr	2006	0.210178	1	0.389038	541	Conserve	Unburned	FALSE	0	0	1.64042	1804.68	1894.23	25	#DIV/0!	#DIV/0!
Flat	SFC - Hubbard Vine	Flat_Cold Springs Cr	2006	0.190744	1	0.389038	541	Conserve	Unburned	FALSE	0	0	1.28434	1787.72	1915.05	29	#DIV/0!	#DIV/0!
Flat	SFC - Hubbard Vine	Flat_Dry Cr	2006	0.196321	1	0.389038	541	Conserve	Unburned	FALSE	0	0	1.17459	1860.7	1890.9	30	#DIV/0!	#DIV/0!
Flat	SFC - Hubbard Vine	Flat_Willow Cr	2006	0.188183	1	0.389038	541	Conserve	Unburned	FALSE	0	0	0.868462	1767.47	1876.97	94	#DIV/0!	#DIV/0!
Goat Creek 1, 6 pastures	SFC - Cottonwood	Goat Creek 1, 6 pastures_Goat Cr	2006	0.30727	1	0.24386	717	Conserve	Unburned	FALSE	0	0	4.34405	1901.8	1971.28	8	#DIV/0!	#DIV/0!
Goat Creek 3, 4 Exclosure	SFC - Cottonwood	Goat Creek 3, 4 Exclosure_MF Cottonwood Cr	2006	0.421307	1	0.24386	717	Exclosure	Unburned	FALSE	0	0	2.9515	1887.76	1914.38	8	#DIV/0!	#DIV/0!
Goat Creek 3, 4 pastures	SFC - Cottonwood	Goat Creek 3, 4 pastures_MF Cottonwood Cr	2006	0.389375	1	0.24386	717	Conserve	Unburned	FALSE	0	0	4.53564	1914.38	1965.01	8	#DIV/0!	#DIV/0!
Goat Creek 3, 4 pastures	SFC - Cottonwood	Goat Creek 3, 4 pastures_NF Cottonwood Cr	2006	0.405902	1	0.24386	717	Conserve	Unburned	FALSE	0	0	3.0379	1901.44	1955.13	16	#DIV/0!	#DIV/0!
Goat Creek 5 Exclosure	SFC - Cottonwood	Goat Creek 5 Exclosure_NF Cottonwood Cr	2006	0.4673	1	0.24386	717	Exclosure	Unburned	FALSE	1	1.07178	1.93885	1881.74	1899.83	17	#DIV/0!	#DIV/0!
Goat Creek 5 pastures	SFC - Cottonwood	Goat Creek 5 pastures_MF Cottonwood Cr	2006	0.446115	1	0.24386	717	Conserve	Unburned	FALSE	0	0	1.78292	1858.45	1887.76	18	#DIV/0!	#DIV/0!
Goat Creek 5 pastures	SFC - Cottonwood	Goat Creek 5 pastures_NF Cottonwood Cr	2006	0.426335	1	0.24386	717	Conserve	Unburned	FALSE	1	0.612332	1.50382	1862.85	1901.44	19	#DIV/0!	#DIV/0!
Susie Hadley Carlin Riparian pasture	Susie	Hadley_Susie	2006	0.221008	1	0.315617	457	Conserve	Recovery	FALSE	12	2.27015	0.402953	1497.71	1519.01	476	34.4	1600
Jakes Crk Mntn	SFC - Hubbard Vine	Jakes Crk Mntn_MF Jakes Cr	2006	0.391929	1	0.389038	541	Conserve	Unburned	FALSE	0	0	6.4844	1937.53	2156.09	8	#DIV/0!	#DIV/0!
Jakes Crk Mntn	SFC - Hubbard Vine	Jakes Crk Mntn_NF Jakes Cr	2006	0.384304	1	0.389038	541	Conserve	Unburned	FALSE	0	0	7.46069	1912.01	2183.45	7	#DIV/0!	#DIV/0!
Jakes Crk Mntn	SFC - Hubbard Vine	Jakes Crk Mntn_SF Jakes Cr	2006	0.419275	1	0.389038	541	Conserve	Unburned	FALSE	18	2.322	6.25134	1893.5	2378.1	15	#DIV/0!	#DIV/0!
JUG SPRINGS STR EXCL	WWH - Whitehorse	JUG SPRINGS STR EXCL_Doolittle Cr 2	2006	0.362063	1	0.24386	571	Exclosure	Unburned	TRUE	#DIV/0!	#DIV/0!	4.6628	1738.59	1880.16	20	#DIV/0!	#DIV/0!
JUG SPRINGS	WWH - Whitehorse	JUG SPRINGS_Dry Cr	2006	0.306118	1	0.24386	571	Conventional	Unburned	TRUE	#DIV/0!	#DIV/0!	4.50257	1896.38	2016.61	7	#DIV/0!	#DIV/0!
LITTLE WHITEHORSE #1 STEX	WWH - Whitehorse	LITTLE WHITEHORSE #1 STEX_Little Whitehorse Cr	2006	0.294944	1	0.24386	571	Exclosure	Unburned	TRUE	#DIV/0!	#DIV/0!	2.62681	1544.67	1578.04	49	#DIV/0!	#DIV/0!
LITTLE WHITEHORSE #2 STEX	WWH - Whitehorse	LITTLE WHITEHORSE #2 STEX_Little Whitehorse Cr	2006	0.319152	1	0.24386	571	Exclosure	Unburned	TRUE	#DIV/0!	#DIV/0!	1.93428	1583.8	1597.33	49	#DIV/0!	#DIV/0!
LITTLE WHITEHORSE #4 STEX	WWH - Whitehorse	LITTLE WHITEHORSE #4 STEX_Little Whitehorse Cr	2006	0.406539	1	0.24386	571	Exclosure	Unburned	TRUE	#DIV/0!	#DIV/0!	1.89128	1648.15	1674.69	42	#DIV/0!	#DIV/0!
LITTLE WHITEHORSE 3# STEX	WWH - Whitehorse	LITTLE WHITEHORSE 3# STEX_Little Whitehorse Cr	2006	0.288739	1	0.24386	571	Exclosure	Unburned	TRUE	#DIV/0!	#DIV/0!	1.75171	1606.71	1638.99	45	#DIV/0!	#DIV/0!
LOWER L WHITEHORSE 1991 STEX	WWH - Whitehorse	LOWER L WHITEHORSE 1991 STEX_Little Whitehorse Cr	2006	0.362596	1	0.24386	571	Exclosure	Unburned	TRUE	#DIV/0!	#DIV/0!	0.854792	1446.63	1451.07	73	#DIV/0!	#DIV/0!
LOWER LUSCHER	WWH - Whitehorse	LOWER LUSCHER_LUSCHER	2006	0.416002	1	0.24386	571	Exclosure	Unburned	TRUE	#DIV/0!	#DIV/0!	1.03788	1444.11	1474.74	193	#DIV/0!	#DIV/0!
[truncated: 915 more rows]

## Sheet: Attributes
Attribute	Description
pasture	Name of BLM pasture
site	Name of watershed
Pasture_stream	Name of observation unit
year	Year
NDVI	Growing season maximum normalized difference vegetation index
NDVI_valid_flag	NDVI value QC check - 1= valid data
eddi	Evaportative demand drought index
ppt	water year precipitation in mm
graze	Grazing treatment
fire	Wildfire treatment
beaver_not_avail	Availability of high-resolution imager for identifying beaver dams - FALSE indicates available data
beaver_cnt	Count of beaver dams
beaver_dens	Beaver dam density as count per stream km
slope	Slope as %
min_elev	Minimum elevation in m
max_elev	Maximum elevation in m
cont_area	Contributing area in square km
mean_flow	Mean water year streamflow in cfs for Susie Creek gage (USGS 10321590)
peak_flow	Peak water year streamflow in cfs for Susie Creek gage (USGS 10321590)
